# Supplementary material for: BSmooth: from whole genome bisulfite sequencing reads to differentially methylated regions
Source: Genome Biol. 2012 Oct 3;13(10):R83. doi: 10.1186/gb-2012-13-10-r83 (PMC3491411; doi:10.1186/gb-2012-13-10-r83)
Supplement: Additional file 2 — Alignment code. [file gb-2012-13-10-r83-S2.gz]

Archive with 118 entries (98 files):
- bsmooth-align-0.7.0
- bsmooth-align-0.7.0/bin
- bsmooth-align-0.7.0/COPYING
- bsmooth-align-0.7.0/example
- bsmooth-align-0.7.0/lib
- bsmooth-align-0.7.0/merman
- bsmooth-align-0.7.0/README
- bsmooth-align-0.7.0/VERSION
- bsmooth-align-0.7.0/merman/align_naive.cpp
- bsmooth-align-0.7.0/merman/align_naive.h
- bsmooth-align-0.7.0/merman/align_sw.cpp
- bsmooth-align-0.7.0/merman/align_sw.h
- bsmooth-align-0.7.0/merman/aligner.h
- bsmooth-align-0.7.0/merman/alphabet.cpp
- bsmooth-align-0.7.0/merman/alphabet.h
- bsmooth-align-0.7.0/merman/annot.cpp
- bsmooth-align-0.7.0/merman/annot.h
- bsmooth-align-0.7.0/merman/assert_helpers.h
- bsmooth-align-0.7.0/merman/check.cpp
- bsmooth-align-0.7.0/merman/check.h
- bsmooth-align-0.7.0/merman/color.cpp
- bsmooth-align-0.7.0/merman/color.h
- bsmooth-align-0.7.0/merman/color_dec.cpp
- bsmooth-align-0.7.0/merman/color_dec.h
- bsmooth-align-0.7.0/merman/ds.h
- bsmooth-align-0.7.0/merman/edit.cpp
- bsmooth-align-0.7.0/merman/edit.h
- bsmooth-align-0.7.0/merman/filebuf.h
- bsmooth-align-0.7.0/merman/filter.h
- bsmooth-align-0.7.0/merman/globals.h
- bsmooth-align-0.7.0/merman/hit_set.cpp
- bsmooth-align-0.7.0/merman/hit_set.h
- bsmooth-align-0.7.0/merman/Makefile
- bsmooth-align-0.7.0/merman/mer_ent.h
- bsmooth-align-0.7.0/merman/mer_index.cpp
- bsmooth-align-0.7.0/merman/mer_index.h
- bsmooth-align-0.7.0/merman/merman.cpp
- bsmooth-align-0.7.0/merman/merman.h
- bsmooth-align-0.7.0/merman/merman_main.cpp
- bsmooth-align-0.7.0/merman/merman_test.cpp
- bsmooth-align-0.7.0/merman/orient.cpp
- bsmooth-align-0.7.0/merman/orient.h
- bsmooth-align-0.7.0/merman/output.cpp
- bsmooth-align-0.7.0/merman/output.h
- bsmooth-align-0.7.0/merman/parsort.h
- bsmooth-align-0.7.0/merman/qual.cpp
- bsmooth-align-0.7.0/merman/qual.h
- bsmooth-align-0.7.0/merman/random_source.h
- bsmooth-align-0.7.0/merman/read.cpp
- bsmooth-align-0.7.0/merman/read.h
- bsmooth-align-0.7.0/merman/ref.cpp
- bsmooth-align-0.7.0/merman/ref.h
- bsmooth-align-0.7.0/merman/refmap.cpp
- bsmooth-align-0.7.0/merman/refmap.h
- bsmooth-align-0.7.0/merman/seeds.cpp
- bsmooth-align-0.7.0/merman/seeds.h
- bsmooth-align-0.7.0/merman/sstring.h
- bsmooth-align-0.7.0/merman/threading.cpp
- bsmooth-align-0.7.0/merman/threading.h
- bsmooth-align-0.7.0/merman/timer.h
- bsmooth-align-0.7.0/merman/toa.h
- bsmooth-align-0.7.0/merman/tokenize.h
- bsmooth-align-0.7.0/merman/VERSION
- bsmooth-align-0.7.0/lib/BtlBio
- bsmooth-align-0.7.0/lib/BtlBio/Align
- bsmooth-align-0.7.0/lib/BtlBio/Alignment
- bsmooth-align-0.7.0/lib/BtlBio/Alphabet
- bsmooth-align-0.7.0/lib/BtlBio/Contrib
- bsmooth-align-0.7.0/lib/BtlBio/Format
- bsmooth-align-0.7.0/lib/BtlBio/Index
- bsmooth-align-0.7.0/lib/BtlBio/Read
- bsmooth-align-0.7.0/lib/BtlBio/Sort
- bsmooth-align-0.7.0/lib/BtlBio/Util
- bsmooth-align-0.7.0/lib/BtlBio/Util/File.pm
- bsmooth-align-0.7.0/lib/BtlBio/Util/Temp.pm
- bsmooth-align-0.7.0/lib/BtlBio/Util/Tool.pm
- bsmooth-align-0.7.0/lib/BtlBio/Sort/DiskSort.pm
- bsmooth-align-0.7.0/lib/BtlBio/Read/CSFasta.pm
- bsmooth-align-0.7.0/lib/BtlBio/Read/CSFastq.pm
- bsmooth-align-0.7.0/lib/BtlBio/Read/Fasta.pm
- bsmooth-align-0.7.0/lib/BtlBio/Read/Fastq.pm
- bsmooth-align-0.7.0/lib/BtlBio/Read/Qseq.pm
- bsmooth-align-0.7.0/lib/BtlBio/Read/Read.pm
- bsmooth-align-0.7.0/lib/BtlBio/Index/Bisulfite
- bsmooth-align-0.7.0/lib/BtlBio/Index/Bowtie1
- bsmooth-align-0.7.0/lib/BtlBio/Index/Bowtie2
- bsmooth-align-0.7.0/lib/BtlBio/Index/Bowtie2/Index.pm
- bsmooth-align-0.7.0/lib/BtlBio/Index/Bowtie2/Inspect.pm
- bsmooth-align-0.7.0/lib/BtlBio/Index/Bowtie1/Index.pm
- bsmooth-align-0.7.0/lib/BtlBio/Index/Bowtie1/Inspect.pm
- bsmooth-align-0.7.0/lib/BtlBio/Index/Bisulfite/BsIndex.pm
- bsmooth-align-0.7.0/lib/BtlBio/Format/Fasta.pm
- bsmooth-align-0.7.0/lib/BtlBio/Format/FastaIndexed.pm
- bsmooth-align-0.7.0/lib/BtlBio/Format/SamBam
- bsmooth-align-0.7.0/lib/BtlBio/Format/SamBam/SamBam.pm
- bsmooth-align-0.7.0/lib/BtlBio/Contrib/ForkManager.pm
- bsmooth-align-0.7.0/lib/BtlBio/Alphabet/DNA.pm
- bsmooth-align-0.7.0/lib/BtlBio/Alignment/Alignment.pm
- bsmooth-align-0.7.0/lib/BtlBio/Alignment/Colorspace.pm
- bsmooth-align-0.7.0/lib/BtlBio/Alignment/SAM.pm
- bsmooth-align-0.7.0/lib/BtlBio/Alignment/Util.pm
- bsmooth-align-0.7.0/lib/BtlBio/Align/Bisulfite
- bsmooth-align-0.7.0/lib/BtlBio/Align/Bisulfite/BsAlign.pm
- bsmooth-align-0.7.0/lib/BtlBio/Align/Bisulfite/BsEvidence.pm
- bsmooth-align-0.7.0/lib/BtlBio/Align/Bisulfite/BsFilter.pm
- bsmooth-align-0.7.0/lib/BtlBio/Align/Bisulfite/BsSummary.pm
- bsmooth-align-0.7.0/example/Makefile
- bsmooth-align-0.7.0/example/sim.pl
- bsmooth-align-0.7.0/bin/bs_merman_align.pl
- bsmooth-align-0.7.0/bin/bs_sam_extract.pl
- bsmooth-align-0.7.0/bin/bsev_mbias.pl
- bsmooth-align-0.7.0/bin/bsev_sort.pl
- bsmooth-align-0.7.0/bin/bsev_tabulate.pl
- bsmooth-align-0.7.0/bin/bssam_merge.pl
- bsmooth-align-0.7.0/bin/bswc_bowtie2_align.pl
- bsmooth-align-0.7.0/bin/bswc_bowtie2_index.pl
- bsmooth-align-0.7.0/bin/bswc_sam_extract.pl
- bsmooth-align-0.7.0/bin/disk_sort.pl
