# Supplementary material for: BSmooth: from whole genome bisulfite sequencing reads to differentially methylated regions
Source: Genome Biol. 2012 Oct 3;13(10):R83. doi: 10.1186/gb-2012-13-10-r83 (PMC3491411; doi:10.1186/gb-2012-13-10-r83)
Supplement: Additional file 2 — Alignment code. [file gb-2012-13-10-r83-S2.gz › bsmooth-align-0.7.0/README]

BSmooth is by Kasper D. Hansen, Ben Langmead, Rafael A. Irizarry

Statistics pipeline is by Kasper D. Hansen
Alignment pipeline is by Ben Langmead

Installation
============

 BSmooth
 -------

 To install the BSmooth alignment pipeline, permanently set the BSMOOTH_HOME
 environment variable to the main BSmooth directory.  I.e., the directory with
 'bin', 'example' and 'lib' subdirectories inside.

 Building merman
 ---------------
 
 The merman sources are included with BSmooth.  To use merman with BSmooth, you
 must first build the merman binary.  This requires standard GNU build tools
 such as GNU make and g++.
 
 To build merman, cd to the $BSMOOTH_HOME/merman directory and run 'make'.
 Finally, add the $BSMOOTH_HOME/merman directory to your PATH.
 
 Installing Bowtie and Bowtie 2
 ------------------------------
 
 Follow the standard instructions for installing those tools; see their
 respective manuals for details.  Once the tool is installed, make sure that
 the directory containing the key binaries ('bowtie', 'bowtie-build' in the
 case of Bowtie 1, 'bowtie2', 'bowtie2-build' in the case of Bowtie 2) is
 included in your PATH.

Pipeline flow
=============

The following 4 steps (or possibly 3 steps, depending on aligner) are needed to
get from raw input reads to CpG-level measurement summaries.  These summaries
constitute the input to the R pipeline for smoothing and calculating DMRs.

  Step 1: Build bisulfite genome index
   (not necessary if using Merman)
   bswc_bowtie1_index.pl
   bswc_bowtie2_index.pl

  Step 2: Align
   bs_merman_align.pl
   bswc_bowtie1_align.pl
   bswc_bowtie2_align.pl

  Step 3: Sort evidence directory
   bsev_sort.pl
  
  Step 4: Tabulate sorted evidence directory
   bsev_tabulate.pl

For an example, see example/Makefile, which uses example/sim.pl to create a
small, simulated problem, then goes through the steps listed above.
