# Supplementary material for: BSmooth: from whole genome bisulfite sequencing reads to differentially methylated regions
Source: Genome Biol. 2012 Oct 3;13(10):R83. doi: 10.1186/gb-2012-13-10-r83 (PMC3491411; doi:10.1186/gb-2012-13-10-r83)
Supplement: Additional file 2 — Alignment code. [file gb-2012-13-10-r83-S2.gz › bsmooth-align-0.7.0/merman/alphabet.cpp]

/*
 * Copyright 2011, Ben Langmead <blangmea@jhsph.edu>
 *
 * This file is part of Merman.
 *
 * Merman is free software: you can redistribute it and/or modify
 * it under the terms of the GNU General Public License as published by
 * the Free Software Foundation, either version 3 of the License, or
 * (at your option) any later version.
 *
 * Merman is distributed in the hope that it will be useful,
 * but WITHOUT ANY WARRANTY; without even the implied warranty of
 * MERCHANTABILITY or FITNESS FOR A PARTICULAR PURPOSE.  See the
 * GNU General Public License for more details.
 *
 * You should have received a copy of the GNU General Public License
 * along with Merman.  If not, see <http://www.gnu.org/licenses/>.
 */

#include <stdint.h>
#include <cassert>
#include <string>
#include "alphabet.h"

using namespace std;

/**
 * Mapping from ASCII characters to DNA categories:
 *
 * 0 = invalid - error
 * 1 = DNA
 * 2 = IUPAC (ambiguous DNA)
 * 3 = not an error, but unmatchable; alignments containing this
 *     character are invalid
 */
uint8_t asc2dnacat[] = {
	/*   0 */ 0, 0, 0, 0, 0, 0, 0, 0, 0, 0, 0, 0, 0, 0, 0, 0,
	/*  16 */ 0, 0, 0, 0, 0, 0, 0, 0, 0, 0, 0, 0, 0, 0, 0, 0,
	/*  32 */ 0, 0, 0, 0, 0, 0, 0, 0, 0, 0, 0, 0, 0, 3, 0, 0,
	       /*                                        - */
	/*  48 */ 0, 0, 0, 0, 0, 0, 0, 0, 0, 0, 0, 0, 0, 0, 0, 0,
	/*  64 */ 0, 1, 2, 1, 2, 0, 0, 1, 2, 0, 0, 2, 0, 2, 3, 0,
	       /*    A  B  C  D        G  H        K     M  N */
	/*  80 */ 0, 0, 2, 2, 1, 0, 2, 2, 2, 2, 0, 0, 0, 0, 0, 0,
	       /*       R  S  T     V  W  X  Y */
	/*  96 */ 0, 1, 2, 1, 2, 0, 0, 1, 2, 0, 0, 2, 0, 2, 3, 0,
	       /*    a  b  c  d        g  h        k     m  n */
	/* 112 */ 0, 0, 2, 2, 1, 0, 2, 2, 2, 2, 0, 0, 0, 0, 0, 0,
	       /*       r  s  t     v  w  x  y */
	/* 128 */ 0, 0, 0, 0, 0, 0, 0, 0, 0, 0, 0, 0, 0, 0, 0, 0,
	/* 144 */ 0, 0, 0, 0, 0, 0, 0, 0, 0, 0, 0, 0, 0, 0, 0, 0,
	/* 160 */ 0, 0, 0, 0, 0, 0, 0, 0, 0, 0, 0, 0, 0, 0, 0, 0,
	/* 176 */ 0, 0, 0, 0, 0, 0, 0, 0, 0, 0, 0, 0, 0, 0, 0, 0,
	/* 192 */ 0, 0, 0, 0, 0, 0, 0, 0, 0, 0, 0, 0, 0, 0, 0, 0,
	/* 208 */ 0, 0, 0, 0, 0, 0, 0, 0, 0, 0, 0, 0, 0, 0, 0, 0,
	/* 224 */ 0, 0, 0, 0, 0, 0, 0, 0, 0, 0, 0, 0, 0, 0, 0, 0,
	/* 240 */ 0, 0, 0, 0, 0, 0, 0, 0, 0, 0, 0, 0, 0, 0, 0, 0,
};

// 5-bit pop count
int mask2popcnt[] = {
	-1, 1, 1, 2, 1, 2, 2, 3,
	1, 2, 2, 3, 2, 3, 3, 4,
	1, 2, 2, 3, 2, 3, 3, 4,
	2, 3, 3, 4, 3, 4, 4, 5
};

/**
 * Mapping from masks to ASCII characters for ambiguous nucleotides.
 */
char mask2dna[] = {
	'?', // 0
	'A', // 1
	'C', // 2
	'M', // 3
	'G', // 4
	'R', // 5
	'S', // 6
	'V', // 7
	'T', // 8
	'W', // 9
	'Y', // 10
	'H', // 11
	'K', // 12
	'D', // 13
	'B', // 14
	'N'  // 15
};

/**
 * Mapping from ASCII characters for ambiguous nucleotides into masks:
 */
uint8_t asc2dnamask[] = {
	/*   0 */ 0, 0, 0, 0, 0, 0, 0, 0, 0, 0, 0, 0, 0, 0, 0, 0,
	/*  16 */ 0, 0, 0, 0, 0, 0, 0, 0, 0, 0, 0, 0, 0, 0, 0, 0,
	/*  32 */ 0, 0, 0, 0, 0, 0, 0, 0, 0, 0, 0, 0, 0, 0, 0, 0,
	/*  48 */ 0, 0, 0, 0, 0, 0, 0, 0, 0, 0, 0, 0, 0, 0, 0, 0,
	/*  64 */ 0, 1,14, 2,13, 0, 0, 4,11, 0, 0,12, 0, 3,15, 0,
	       /*    A  B  C  D        G  H        K     M  N */
	/*  80 */ 0, 0, 5, 6, 8, 0, 7, 9, 0,10, 0, 0, 0, 0, 0, 0,
	       /*       R  S  T     V  W     Y */
	/*  96 */ 0, 1,14, 2,13, 0, 0, 4,11, 0, 0,12, 0, 3,15, 0,
	       /*    a  b  c  d        g  h        k     m  n */
	/* 112 */ 0, 0, 5, 6, 8, 0, 7, 9, 0,10, 0, 0, 0, 0, 0, 0,
	       /*       r  s  t     v  w     y */
	/* 128 */ 0, 0, 0, 0, 0, 0, 0, 0, 0, 0, 0, 0, 0, 0, 0, 0,
	/* 144 */ 0, 0, 0, 0, 0, 0, 0, 0, 0, 0, 0, 0, 0, 0, 0, 0,
	/* 160 */ 0, 0, 0, 0, 0, 0, 0, 0, 0, 0, 0, 0, 0, 0, 0, 0,
	/* 176 */ 0, 0, 0, 0, 0, 0, 0, 0, 0, 0, 0, 0, 0, 0, 0, 0,
	/* 192 */ 0, 0, 0, 0, 0, 0, 0, 0, 0, 0, 0, 0, 0, 0, 0, 0,
	/* 208 */ 0, 0, 0, 0, 0, 0, 0, 0, 0, 0, 0, 0, 0, 0, 0, 0,
	/* 224 */ 0, 0, 0, 0, 0, 0, 0, 0, 0, 0, 0, 0, 0, 0, 0, 0,
	/* 240 */ 0, 0, 0, 0, 0, 0, 0, 0, 0, 0, 0, 0, 0, 0, 0, 0,
};

/**
 * Convert a pair of DNA masks to a color mask
 *
 * 
 */ 
uint8_t dnamasks2colormask[16][16] = {
	         /* 0,  1,  2,  3,  4,  5,  6,  7,  8,  9, 10, 11, 12, 13, 14, 15 */
	/*  0 */ {  0,  0,  0,  0,  0,  0,  0,  0,  0,  0,  0,  0,  0,  0,  0,  0 },
	/*  1 */ {  0,  1,  2,  3,  4,  5,  6,  7,  8,  9, 10, 11, 12, 13, 14, 15 },
	/*  2 */ {  0,  2,  1,  3,  8, 10,  9, 11,  4,  6,  5,  7, 12, 14, 13, 15 },
	/*  3 */ {  0,  3,  3,  3, 12, 15, 15, 15, 12, 15, 15, 15, 12, 15, 15, 15 },
	/*  4 */ {  0,  4,  8, 12,  1,  5,  9, 13,  2,  6, 10, 14,  3,  7, 11, 15 },
	/*  5 */ {  0,  5, 10, 15,  5,  5, 15, 15, 10, 15, 10, 15, 15, 15, 15, 15 },
	/*  6 */ {  0,  6,  9, 15,  9, 15,  9, 15,  6,  6, 15, 15, 15, 15, 15, 15 },
	/*  7 */ {  0,  7, 11, 15, 13, 15, 15, 15, 14, 15, 15, 15, 15, 15, 15, 15 },
	/*  8 */ {  0,  8,  4, 12,  2, 10,  6, 14,  1,  9,  5, 13,  3, 11,  7, 15 },
	/*  9 */ {  0,  9,  6, 15,  6, 15,  6, 15,  9,  9, 15, 15, 15, 15, 15, 15 },
	/* 10 */ {  0, 10,  5, 15, 10, 10, 15, 15,  5, 15,  5, 15, 15, 15, 15, 15 },
	/* 11 */ {  0, 11,  7, 15, 14, 15, 15, 15, 13, 15, 15, 15, 15, 15, 15, 15 },
	/* 12 */ {  0, 12, 12, 12,  3, 15, 15, 15,  3, 15, 15, 15,  3, 15, 15, 15 },
	/* 13 */ {  0, 13, 14, 15,  7, 15, 15, 15, 11, 15, 15, 15, 15, 15, 15, 15 },
	/* 14 */ {  0, 14, 13, 15, 11, 15, 15, 15,  7, 15, 15, 15, 15, 15, 15, 15 },
	/* 15 */ {  0, 15, 15, 15, 15, 15, 15, 15, 15, 15, 15, 15, 15, 15, 15, 15 }
};

/**
 * Mapping from ASCII characters for ambiguous nucleotides into masks:
 */
char asc2dnacomp[] = {
	/*   0 */ 0,  0,  0,  0,  0,  0,  0,  0,  0,  0,  0,  0,  0,  0,  0,  0,
	/*  16 */ 0,  0,  0,  0,  0,  0,  0,  0,  0,  0,  0,  0,  0,  0,  0,  0,
	/*  32 */ 0,  0,  0,  0,  0,  0,  0,  0,  0,  0,  0,  0,  0,'-',  0,  0,
	/*  48 */ 0,  0,  0,  0,  0,  0,  0,  0,  0,  0,  0,  0,  0,  0,  0,  0,
	/*  64 */ 0,'T','V','G','H',  0,  0,'C','D',  0,  0,'M',  0,'K','N',  0,
	       /*    A   B   C   D           G   H           K       M   N */
	/*  80 */ 0,  0,'Y','S','A',  0,'B','W',  0,'R',  0,  0,  0,  0,  0,  0,
	       /*        R   S   T       V   W       Y */
	/*  96 */ 0,'T','V','G','H',  0,  0,'C','D',  0,  0,'M',  0,'K','N',  0,
	        /*   a   b   c   d           g   h           k       m   n */
	/* 112 */ 0,  0,'Y','S','A',  0,'B','W',  0,'R',  0,  0,  0,  0,  0,  0,
	       /*        r   s   t       v   w       y */
	/* 128 */ 0,  0,  0,  0,  0,  0,  0,  0,  0,  0,  0,  0,  0,  0,  0,  0,
	/* 144 */ 0,  0,  0,  0,  0,  0,  0,  0,  0,  0,  0,  0,  0,  0,  0,  0,
	/* 160 */ 0,  0,  0,  0,  0,  0,  0,  0,  0,  0,  0,  0,  0,  0,  0,  0,
	/* 176 */ 0,  0,  0,  0,  0,  0,  0,  0,  0,  0,  0,  0,  0,  0,  0,  0,
	/* 192 */ 0,  0,  0,  0,  0,  0,  0,  0,  0,  0,  0,  0,  0,  0,  0,  0,
	/* 208 */ 0,  0,  0,  0,  0,  0,  0,  0,  0,  0,  0,  0,  0,  0,  0,  0,
	/* 224 */ 0,  0,  0,  0,  0,  0,  0,  0,  0,  0,  0,  0,  0,  0,  0,  0,
	/* 240 */ 0,  0,  0,  0,  0,  0,  0,  0,  0,  0,  0,  0,  0,  0,  0,  0
};

/**
 * Mapping from ASCII characters for ambiguous nucleotides into masks:
 */
char col2dna[] = {
	/*   0 */  0,  0,  0,  0,  0,  0,  0,  0,  0,  0,  0,  0,  0,  0,  0,  0,
	/*  16 */  0,  0,  0,  0,  0,  0,  0,  0,  0,  0,  0,  0,  0,  0,  0,  0,
	/*  32 */  0,  0,  0,  0,  0,  0,  0,  0,  0,  0,  0,  0,  0,'-','N',  0,
	       /*                                                     -   . */
	/*  48 */'A','C','G','T','N',  0,  0,  0,  0,  0,  0,  0,  0,  0,  0,  0,
	       /* 0   1   2   3   4  */
	/*  64 */ 0,  0,  0,  0,  0,  0,  0,  0,  0,  0,  0,  0,  0,  0,  0,  0,
	/*  80 */ 0,  0,  0,  0,  0,  0,  0,  0,  0,  0,  0,  0,  0,  0,  0,  0,
	/*  96 */ 0,  0,  0,  0,  0,  0,  0,  0,  0,  0,  0,  0,  0,  0,  0,  0,
	/* 112 */ 0,  0,  0,  0,  0,  0,  0,  0,  0,  0,  0,  0,  0,  0,  0,  0,
	/* 128 */ 0,  0,  0,  0,  0,  0,  0,  0,  0,  0,  0,  0,  0,  0,  0,  0,
	/* 144 */ 0,  0,  0,  0,  0,  0,  0,  0,  0,  0,  0,  0,  0,  0,  0,  0,
	/* 160 */ 0,  0,  0,  0,  0,  0,  0,  0,  0,  0,  0,  0,  0,  0,  0,  0,
	/* 176 */ 0,  0,  0,  0,  0,  0,  0,  0,  0,  0,  0,  0,  0,  0,  0,  0,
	/* 192 */ 0,  0,  0,  0,  0,  0,  0,  0,  0,  0,  0,  0,  0,  0,  0,  0,
	/* 208 */ 0,  0,  0,  0,  0,  0,  0,  0,  0,  0,  0,  0,  0,  0,  0,  0,
	/* 224 */ 0,  0,  0,  0,  0,  0,  0,  0,  0,  0,  0,  0,  0,  0,  0,  0,
	/* 240 */ 0,  0,  0,  0,  0,  0,  0,  0,  0,  0,  0,  0,  0,  0,  0,  0
};

/**
 * Mapping from ASCII characters for ambiguous nucleotides into masks:
 */
char dna2col[] = {
	/*   0 */ 0,  0,  0,  0,  0,  0,  0,  0,  0,  0,  0,  0,  0,  0,  0,  0,
	/*  16 */ 0,  0,  0,  0,  0,  0,  0,  0,  0,  0,  0,  0,  0,  0,  0,  0,
	/*  32 */ 0,  0,  0,  0,  0,  0,  0,  0,  0,  0,  0,  0,  0,'-',  0,  0,
	/*  48 */ 0,  0,  0,  0,  0,  0,  0,  0,  0,  0,  0,  0,  0,  0,  0,  0,
	/*  64 */ 0,'0',  0,'1',  0,  0,  0,'2',  0,  0,  0,  0,  0,  0,'.',  0,
	       /*    A       C               G                           N */
	/*  80 */ 0,  0,  0,  0,'3',  0,  0,  0,  0,  0,  0,  0,  0,  0,  0,  0,
	       /*                T */
	/*  92 */ 0,'0',  0,'1',  0,  0,  0,'2',  0,  0,  0,  0,  0,  0,'.',  0,
	       /*    a       c               g                           n */
	/* 112 */ 0,  0,  0,  0,'3',  0,  0,  0,  0,  0,  0,  0,  0,  0,  0,  0,
	       /*                t */
	/* 128 */ 0,  0,  0,  0,  0,  0,  0,  0,  0,  0,  0,  0,  0,  0,  0,  0,
	/* 144 */ 0,  0,  0,  0,  0,  0,  0,  0,  0,  0,  0,  0,  0,  0,  0,  0,
	/* 160 */ 0,  0,  0,  0,  0,  0,  0,  0,  0,  0,  0,  0,  0,  0,  0,  0,
	/* 176 */ 0,  0,  0,  0,  0,  0,  0,  0,  0,  0,  0,  0,  0,  0,  0,  0,
	/* 192 */ 0,  0,  0,  0,  0,  0,  0,  0,  0,  0,  0,  0,  0,  0,  0,  0,
	/* 208 */ 0,  0,  0,  0,  0,  0,  0,  0,  0,  0,  0,  0,  0,  0,  0,  0,
	/* 224 */ 0,  0,  0,  0,  0,  0,  0,  0,  0,  0,  0,  0,  0,  0,  0,  0,
	/* 240 */ 0,  0,  0,  0,  0,  0,  0,  0,  0,  0,  0,  0,  0,  0,  0,  0
};

/**
 * Mapping from ASCII characters for ambiguous nucleotides into masks:
 */
const char* dna2colstr[] = {
	/*   0 */ "?",  "?",  "?",  "?",  "?",  "?",  "?",  "?",  "?",  "?",  "?",  "?",  "?",  "?",  "?",  "?",
	/*  16 */ "?",  "?",  "?",  "?",  "?",  "?",  "?",  "?",  "?",  "?",  "?",  "?",  "?",  "?",  "?",  "?",
	/*  32 */ "?",  "?",  "?",  "?",  "?",  "?",  "?",  "?",  "?",  "?",  "?",  "?",  "?",  "-",  "?",  "?",
	/*  48 */ "?",  "?",  "?",  "?",  "?",  "?",  "?",  "?",  "?",  "?",  "?",  "?",  "?",  "?",  "?",  "?",
	/*  64 */ "?",  "0","1|2|3","1","0|2|3","?",  "?",  "2","0|1|3","?",  "?", "2|3", "?", "0|1", ".",  "?",
	/*               A     B     C     D                 G     H                 K           M     N */
	/*  80 */ "?",  "?", "0|2","1|2", "3",  "?","0|1|2","0|3","?", "1|3", "?",  "?",  "?",  "?",  "?",  "?",
	/*                     R     S     T           V     W           Y */
	/*  92 */ "?",  "?","1|2|3","1","0|2|3","?",  "?",  "2","0|1|3","?",  "?", "2|3", "?", "0|1", ".",  "?",
	/*               a     b     c     d                 g     h                 k           m     n */
	/* 112 */ "?",  "0", "0|2","1|2", "3",  "?","0|1|2","0|3","?", "1|3", "?",  "?",  "?",  "?",  "?",  "?",
	/*                     r     s     t           v     w           y */
	/* 128 */ "?",  "?",  "?",  "?",  "?",  "?",  "?",  "?",  "?",  "?",  "?",  "?",  "?",  "?",  "?",  "?",
	/* 144 */ "?",  "?",  "?",  "?",  "?",  "?",  "?",  "?",  "?",  "?",  "?",  "?",  "?",  "?",  "?",  "?",
	/* 160 */ "?",  "?",  "?",  "?",  "?",  "?",  "?",  "?",  "?",  "?",  "?",  "?",  "?",  "?",  "?",  "?",
	/* 176 */ "?",  "?",  "?",  "?",  "?",  "?",  "?",  "?",  "?",  "?",  "?",  "?",  "?",  "?",  "?",  "?",
	/* 192 */ "?",  "?",  "?",  "?",  "?",  "?",  "?",  "?",  "?",  "?",  "?",  "?",  "?",  "?",  "?",  "?",
	/* 208 */ "?",  "?",  "?",  "?",  "?",  "?",  "?",  "?",  "?",  "?",  "?",  "?",  "?",  "?",  "?",  "?",
	/* 224 */ "?",  "?",  "?",  "?",  "?",  "?",  "?",  "?",  "?",  "?",  "?",  "?",  "?",  "?",  "?",  "?",
	/* 240 */ "?",  "?",  "?",  "?",  "?",  "?",  "?",  "?",  "?",  "?",  "?",  "?",  "?",  "?",  "?",  "?"
};

/**
 * Mapping from ASCII characters to color categories:
 *
 * 0 = invalid - error
 * 1 = valid color
 * 2 = IUPAC (ambiguous DNA) - there is no such thing for colors to my
 *     knowledge
 * 3 = not an error, but unmatchable; alignments containing this
 *     character are invalid
 */
uint8_t asc2colcat[] = {
	/*   0 */ 0, 0, 0, 0, 0, 0, 0, 0, 0, 0, 0, 0, 0, 0, 0, 0,
	/*  16 */ 0, 0, 0, 0, 0, 0, 0, 0, 0, 0, 0, 0, 0, 0, 0, 0,
	/*  32 */ 0, 0, 0, 0, 0, 0, 0, 0, 0, 0, 0, 0, 0, 3, 3, 0,
	       /*                                        -  . */
	/*  48 */ 1, 1, 1, 1, 3, 2, 2, 2, 2, 2, 0, 0, 0, 0, 0, 0,
	       /* 0  1  2  3  4  5  6  7  8  9  */
	/*  64 */ 0, 2, 2, 2, 2, 2, 2, 0, 0, 0, 0, 0, 0, 0, 0, 0,
	       /*    A  B  C  D  E  F  */
	/*  80 */ 0, 0, 0, 0, 0, 0, 0, 0, 0, 0, 0, 0, 0, 0, 0, 0,
	/*  96 */ 0, 0, 0, 0, 0, 0, 0, 0, 0, 0, 0, 0, 0, 0, 0, 0,
	/* 112 */ 0, 0, 0, 0, 0, 0, 0, 0, 0, 0, 0, 0, 0, 0, 0, 0,
	/* 128 */ 0, 0, 0, 0, 0, 0, 0, 0, 0, 0, 0, 0, 0, 0, 0, 0,
	/* 144 */ 0, 0, 0, 0, 0, 0, 0, 0, 0, 0, 0, 0, 0, 0, 0, 0,
	/* 160 */ 0, 0, 0, 0, 0, 0, 0, 0, 0, 0, 0, 0, 0, 0, 0, 0,
	/* 176 */ 0, 0, 0, 0, 0, 0, 0, 0, 0, 0, 0, 0, 0, 0, 0, 0,
	/* 192 */ 0, 0, 0, 0, 0, 0, 0, 0, 0, 0, 0, 0, 0, 0, 0, 0,
	/* 208 */ 0, 0, 0, 0, 0, 0, 0, 0, 0, 0, 0, 0, 0, 0, 0, 0,
	/* 224 */ 0, 0, 0, 0, 0, 0, 0, 0, 0, 0, 0, 0, 0, 0, 0, 0,
	/* 240 */ 0, 0, 0, 0, 0, 0, 0, 0, 0, 0, 0, 0, 0, 0, 0, 0,
};

/**
 * Set the category for all IUPAC codes.  By default they're in
 * category 2 (IUPAC), but sometimes we'd like to put them in category
 * 3 (unmatchable), for example.
 */
void setIupacsCat(uint8_t cat) {
	assert(cat < 4);
	asc2dnacat[(int)'B'] = asc2dnacat[(int)'b'] =
	asc2dnacat[(int)'D'] = asc2dnacat[(int)'d'] =
	asc2dnacat[(int)'H'] = asc2dnacat[(int)'h'] =
	asc2dnacat[(int)'K'] = asc2dnacat[(int)'k'] =
	asc2dnacat[(int)'M'] = asc2dnacat[(int)'m'] =
	asc2dnacat[(int)'N'] = asc2dnacat[(int)'n'] =
	asc2dnacat[(int)'R'] = asc2dnacat[(int)'r'] =
	asc2dnacat[(int)'S'] = asc2dnacat[(int)'s'] =
	asc2dnacat[(int)'V'] = asc2dnacat[(int)'v'] =
	asc2dnacat[(int)'W'] = asc2dnacat[(int)'w'] =
	asc2dnacat[(int)'X'] = asc2dnacat[(int)'x'] =
	asc2dnacat[(int)'Y'] = asc2dnacat[(int)'y'] = cat;
}

/// For converting from ASCII to the Dna5 code where A=0, C=1, G=2,
/// T=3, N=4
uint8_t asc2dna[] = {
	/*   0 */ 0, 0, 0, 0, 0, 0, 0, 0, 0, 0, 0, 0, 0, 0, 0, 0,
	/*  16 */ 0, 0, 0, 0, 0, 0, 0, 0, 0, 0, 0, 0, 0, 0, 0, 0,
	/*  32 */ 0, 0, 0, 0, 0, 0, 0, 0, 0, 0, 0, 0, 0, 0, 0, 0,
	/*  48 */ 0, 0, 0, 0, 0, 0, 0, 0, 0, 0, 0, 0, 0, 0, 0, 0,
	/*  64 */ 0, 0, 0, 1, 0, 0, 0, 2, 0, 0, 0, 0, 0, 0, 4, 0,
	       /*    A     C           G                    N */
	/*  80 */ 0, 0, 0, 0, 3, 0, 0, 0, 0, 0, 0, 0, 0, 0, 0, 0,
	       /*             T */
	/*  96 */ 0, 0, 0, 1, 0, 0, 0, 2, 0, 0, 0, 0, 0, 0, 4, 0,
	       /*    a     c           g                    n */
	/* 112 */ 0, 0, 0, 0, 3, 0, 0, 0, 0, 0, 0, 0, 0, 0, 0, 0,
	       /*             t */
	/* 128 */ 0, 0, 0, 0, 0, 0, 0, 0, 0, 0, 0, 0, 0, 0, 0, 0,
	/* 144 */ 0, 0, 0, 0, 0, 0, 0, 0, 0, 0, 0, 0, 0, 0, 0, 0,
	/* 160 */ 0, 0, 0, 0, 0, 0, 0, 0, 0, 0, 0, 0, 0, 0, 0, 0,
	/* 176 */ 0, 0, 0, 0, 0, 0, 0, 0, 0, 0, 0, 0, 0, 0, 0, 0,
	/* 192 */ 0, 0, 0, 0, 0, 0, 0, 0, 0, 0, 0, 0, 0, 0, 0, 0,
	/* 208 */ 0, 0, 0, 0, 0, 0, 0, 0, 0, 0, 0, 0, 0, 0, 0, 0,
	/* 224 */ 0, 0, 0, 0, 0, 0, 0, 0, 0, 0, 0, 0, 0, 0, 0, 0,
	/* 240 */ 0, 0, 0, 0, 0, 0, 0, 0, 0, 0, 0, 0, 0, 0, 0, 0,
};

/// Convert an ascii char representing a base or a color to a 2-bit
/// code: 0=A,0; 1=C,1; 2=G,2; 3=T,3; 4=N,.
uint8_t asc2dnaOrCol[] = {
	/*   0 */ 0, 0, 0, 0, 0, 0, 0, 0, 0, 0, 0, 0, 0, 0, 0, 0,
	/*  16 */ 0, 0, 0, 0, 0, 0, 0, 0, 0, 0, 0, 0, 0, 0, 0, 0,
	/*  32 */ 0, 0, 0, 0, 0, 0, 0, 0, 0, 0, 0, 0, 0, 4, 4, 0,
	/*                                               -  . */
	/*  48 */ 0, 1, 2, 3, 0, 0, 0, 0, 0, 0, 0, 0, 0, 0, 0, 0,
	/*        0  1  2  3 */
	/*  64 */ 0, 0, 0, 1, 0, 0, 0, 2, 0, 0, 0, 0, 0, 0, 4, 0,
	/*           A     C           G                    N */
	/*  80 */ 0, 0, 0, 0, 3, 0, 0, 0, 0, 0, 0, 0, 0, 0, 0, 0,
	/*                    T */
	/*  96 */ 0, 0, 0, 1, 0, 0, 0, 2, 0, 0, 0, 0, 0, 0, 4, 0,
	/*           a     c           g                    n */
	/* 112 */ 0, 0, 0, 0, 3, 0, 0, 0, 0, 0, 0, 0, 0, 0, 0, 0,
	/*                    t */
	/* 128 */ 0, 0, 0, 0, 0, 0, 0, 0, 0, 0, 0, 0, 0, 0, 0, 0,
	/* 144 */ 0, 0, 0, 0, 0, 0, 0, 0, 0, 0, 0, 0, 0, 0, 0, 0,
	/* 160 */ 0, 0, 0, 0, 0, 0, 0, 0, 0, 0, 0, 0, 0, 0, 0, 0,
	/* 176 */ 0, 0, 0, 0, 0, 0, 0, 0, 0, 0, 0, 0, 0, 0, 0, 0,
	/* 192 */ 0, 0, 0, 0, 0, 0, 0, 0, 0, 0, 0, 0, 0, 0, 0, 0,
	/* 208 */ 0, 0, 0, 0, 0, 0, 0, 0, 0, 0, 0, 0, 0, 0, 0, 0,
	/* 224 */ 0, 0, 0, 0, 0, 0, 0, 0, 0, 0, 0, 0, 0, 0, 0, 0,
	/* 240 */ 0, 0, 0, 0, 0, 0, 0, 0, 0, 0, 0, 0, 0, 0, 0, 0,
};

/// For converting from ASCII to the Dna5 code where A=0, C=1, G=2,
/// T=3, N=4
uint8_t asc2col[] = {
	/*   0 */ 0, 0, 0, 0, 0, 0, 0, 0, 0, 0, 0, 0, 0, 0, 0, 0,
	/*  16 */ 0, 0, 0, 0, 0, 0, 0, 0, 0, 0, 0, 0, 0, 0, 0, 0,
	/*  32 */ 0, 0, 0, 0, 0, 0, 0, 0, 0, 0, 0, 0, 0, 4, 4, 0,
	       /*                                        -  . */
	/*  48 */ 0, 1, 2, 3, 0, 0, 0, 0, 0, 0, 0, 0, 0, 0, 0, 0,
	       /* 0  1  2  3 */
	/*  64 */ 0, 0, 0, 0, 0, 0, 0, 0, 0, 0, 0, 0, 0, 0, 0, 0,
	/*  80 */ 0, 0, 0, 0, 0, 0, 0, 0, 0, 0, 0, 0, 0, 0, 0, 0,
	/*  96 */ 0, 0, 0, 0, 0, 0, 0, 0, 0, 0, 0, 0, 0, 0, 0, 0,
	/* 112 */ 0, 0, 0, 0, 0, 0, 0, 0, 0, 0, 0, 0, 0, 0, 0, 0,
	/* 128 */ 0, 0, 0, 0, 0, 0, 0, 0, 0, 0, 0, 0, 0, 0, 0, 0,
	/* 144 */ 0, 0, 0, 0, 0, 0, 0, 0, 0, 0, 0, 0, 0, 0, 0, 0,
	/* 160 */ 0, 0, 0, 0, 0, 0, 0, 0, 0, 0, 0, 0, 0, 0, 0, 0,
	/* 176 */ 0, 0, 0, 0, 0, 0, 0, 0, 0, 0, 0, 0, 0, 0, 0, 0,
	/* 192 */ 0, 0, 0, 0, 0, 0, 0, 0, 0, 0, 0, 0, 0, 0, 0, 0,
	/* 208 */ 0, 0, 0, 0, 0, 0, 0, 0, 0, 0, 0, 0, 0, 0, 0, 0,
	/* 224 */ 0, 0, 0, 0, 0, 0, 0, 0, 0, 0, 0, 0, 0, 0, 0, 0,
	/* 240 */ 0, 0, 0, 0, 0, 0, 0, 0, 0, 0, 0, 0, 0, 0, 0, 0,
};

/**
 * Convert a nucleotide and a color to the paired nucleotide.  Indexed
 * first by nucleotide then by color.  Note that this is exactly the
 * same as the dinuc2color array.
 */
uint8_t nuccol2nuc[5][5] = {
	/*       B  G  O  R  . */
	/* A */ {0, 1, 2, 3, 4},
	/* C */ {1, 0, 3, 2, 4},
	/* G */ {2, 3, 0, 1, 4},
	/* T */ {3, 2, 1, 0, 4},
	/* N */ {4, 4, 4, 4, 4}
};

/**
 * Convert a pair of nucleotides to a color.
 */
uint8_t dinuc2color[5][5] = {
	/* A */ {0, 1, 2, 3, 4},
	/* C */ {1, 0, 3, 2, 4},
	/* G */ {2, 3, 0, 1, 4},
	/* T */ {3, 2, 1, 0, 4},
	/* N */ {4, 4, 4, 4, 4}
};

char mask2iupac[16] = {
	-1,
	'A', // 0001
	'C', // 0010
	'M', // 0011
	'G', // 0100
	'R', // 0101
	'S', // 0110
	'V', // 0111
	'T', // 1000
	'W', // 1001
	'Y', // 1010
	'H', // 1011
	'K', // 1100
	'D', // 1101
	'B', // 1110
	'N', // 1111
};

/**
 * Return true iff the DNA character 'c' is compatible with the
 * ambiguous nucleotide (IUPAC) character 'iuc'.
 */
bool ambigCompatNuc(char iuc, char c) {
	int num = 0;
	int alts[] = {0, 0, 0, 0};
	assert(isDna(c));
	if(c == iuc) return true;
	else if(isDna(iuc)) return false;
	int cc = asc2dna[(int)c];
	decodeAmbigNuc(iuc, num, alts);
	for(int i = 0; i < num; i++) {
		if(cc == alts[i]) return true;
	}
	return false;
}

/**
 * Return true iff the color character 'c' is compatible with the
 * ambiguous color character 'iuc'.
 */
bool ambigCompatColor(char iuc, char c) {
	int num = 0;
	int alts[] = {0, 0, 0, 0};
	assert(isColor(c) || isDna(c));
	if(c == iuc) return true;
	int cc = isColor(c) ? asc2col[(int)c] : asc2dna[(int)c];
	decodeAmbigNuc(iuc, num, alts);
	for(int i = 0; i < num; i++) {
		if(cc == alts[i]) return true;
	}
	return false;
}

/**
 * Return true iff the DNA character 'c' is compatible with the IUPAC
 * character 'iuc'.
 */
bool ambigCompat(char iuc, char c, bool color) {
	if(color) return ambigCompatColor(iuc, c);
	else      return ambigCompatNuc(iuc, c);
}
