# Supplementary material for: BSmooth: from whole genome bisulfite sequencing reads to differentially methylated regions
Source: Genome Biol. 2012 Oct 3;13(10):R83. doi: 10.1186/gb-2012-13-10-r83 (PMC3491411; doi:10.1186/gb-2012-13-10-r83)
Supplement: Additional file 2 — Alignment code. [file gb-2012-13-10-r83-S2.gz › bsmooth-align-0.7.0/merman/color_dec.cpp]

/*
 * Copyright 2011, Ben Langmead <blangmea@jhsph.edu>
 *
 * This file is part of Merman.
 *
 * Merman is free software: you can redistribute it and/or modify
 * it under the terms of the GNU General Public License as published by
 * the Free Software Foundation, either version 3 of the License, or
 * (at your option) any later version.
 *
 * Merman is distributed in the hope that it will be useful,
 * but WITHOUT ANY WARRANTY; without even the implied warranty of
 * MERCHANTABILITY or FITNESS FOR A PARTICULAR PURPOSE.  See the
 * GNU General Public License for more details.
 *
 * You should have received a copy of the GNU General Public License
 * along with Merman.  If not, see <http://www.gnu.org/licenses/>.
 */

#include <iostream>
#include <string>
#include <limits>
#include <stdlib.h>
#include "alphabet.h"
#include "color_dec.h"
#include "color.h"
#include "qual.h"
#include "assert_helpers.h"

using namespace std;

const TScore maxPenalty = 256;

static inline TScore penaltyToScore(TScore pen) {
	return maxPenalty - pen;
}

/**
 * Does a 2-bit-encoded base match any bit in a mask?
 */
static inline bool matches(int i, int j) {
	return ((1 << i) & j) != 0;
}

#define QUAL(i) mmPenalty(false, phredcToPhredq(qual[i]))

/**
 * Given the dynamic programming table, trace backwards from the last
 * column and populate the 's' and 'cmm' strings accordingly.  Whenever
 * there are multiple equally good ways of backtracking, choose one at
 * random.
 */
void ColorspaceDecoderUngapped::backtrack(
	const BTDnaString& read, // read
	size_t readi, // offset of first read char
	size_t /*readf*/, // offset of last read char
	BTString& ref, // reference
	size_t refi, // offset of first reference char
	size_t reff, // offset of last reference char
	BTDnaString& decoded, // dest for decoded bases
	EList<Edit>& nedits, // base edits
	EList<Edit>& aedits, // base edits
	EList<Edit>& cedits, // color miscalls
	EList<Edit>& ccedits, // all color edits (due both to base edits and miscalls)
	RandomSource& rand) // color edits
{
	const size_t len = reff-refi;
	TScore min = MAX_SCORE;
	int bests = 0;
	// Determine best base in final column of table_
	for(int i = 0; i < 4; i++) {
		// Install minimum and backtrack info
		int m = table_[len-1].best[i];
		if(m < min) {
			min = m;
			bests = (1 << i);
		} else if(m == min) {
			bests |= (1 << i);
		}
	}
	decoded.resize(len);
	// i <- position of rightmost nucleotide
	int lenm = (int)len-1;
	// to <- rightmost nucleotide
	int to = randFromMask(rand, bests);
	assert_geq(to, 0);
	assert_lt(to, 4);
	while(true) {
		bests = table_[lenm].mask[to]; // get next best mask
		decoded.set(to, lenm--); // install best nucleotide
		if(lenm < 0) break; // done
		assert_gt(bests, 0);
		assert_lt(bests, 16);
		to = randFromMask(rand, bests); // select
	}
	// Determine what reference nucleotides were matched against
	for(size_t i = 0; i < len; i++) {
		assert_geq(decoded[i], 0);
		assert_lt(decoded[i], 4);
		assert_gt(mask2popcnt[(int)ref[refi+i]], 0);
		char refc = mask2dna[(int)ref[refi+i]];
		char qc = "ACGTN"[(int)decoded[i]];
		if(!matches(decoded[i], ref[refi+i])) {
			nedits.push_back(Edit((int)i, refc, qc, EDIT_TYPE_MM));
		} else if(mask2popcnt[(int)ref[refi+i]] > 1) {
			aedits.push_back(Edit((int)i, refc, qc, EDIT_TYPE_MM));
		}
	}
	for(size_t i = 0; i < len-1; i++) {
		int c1 = (int)read[readi+i]; // actual
		int c2ref = dnamasks2colormask[(int)ref[refi+i]][(int)ref[refi+i+1]]; // decoded
		int c2sub = dinuc2color[(int)decoded[i]][(int)decoded[i+1]]; // decoded
		assert_leq(c1, 4); assert_geq(c1, 0);
		if(c1 != c2sub || c1 == 4) {
			// Read != decoding-induced
			char subc = "ACGT"[c2sub];
			char qc = "ACGTN"[c1];
			cedits.push_back(Edit((int)i, subc, qc, EDIT_TYPE_MM));
		}
		// The last condition in this if statement is important for the
		// case where a color matches w/r/t one of the ambiguous colors
		// that arises from the reference base being ambiguous, but
		// isn't compatible with the one we chose in our decoding.
		if(c1 == 4 || (c2ref & (1 << c1)) == 0 || c1 != c2sub) {
			// Read != reference-induced
			char refc = mask2dna[c2ref];
			char qc = "ACGTN"[c1];
			ccedits.push_back(Edit((int)i, refc, qc, EDIT_TYPE_MM));
		}
	}
	// done
}

/**
 * Decode the colorspace read 'read' as aligned against the reference
 * string 'ref', assuming that it's a hit without gaps (only matches
 * and mismatches).
 */
TScore ColorspaceDecoderUngapped::decode(
	const BTDnaString& read,
	const BTString& qual,
	size_t readi,
	size_t readf,
	BTString& ref,
	size_t refi,
	size_t reff,
	int snpPhred,
	BTDnaString& decoded,
	EList<Edit>& nedits,
	EList<Edit>& aedits,
	EList<Edit>& cedits,
	EList<Edit>& ccedits,
	RandomSource& rand)
{
	assert_lt(refi, reff);
	assert_lt(readi, readf);
	assert_eq(reff-refi-1, readf-readi);

	// The first column of the table just considers the first
	// nucleotide and whether it matches the ref nucleotide.
	table_.resize(1);
	for(int to = 0; to < 4; to++) {
		if(matches(to, ref[refi])) {
			// The assigned subject nucleotide matches the reference;
			// no penalty
			table_[0].best[to] = 0;  // best
			table_[0].mask[to] = 15; // mask
		} else {
			// The assigned subject nucleotide does not match the
			// reference nucleotide, so we add a SNP penalty
			table_[0].best[to] = snpPhred; // best
			table_[0].mask[to] = 15;     // mask
		}
		assert_gt(table_[0].mask[to], 0);
	}

	// Successive columns examine successive alignment positions
	TScore omin = MAX_SCORE;
	TScore lastOmin = MAX_SCORE;
	int t = 0;
	for(size_t c = readi; c < readf; c++) {
		const int readc = (int)read[c];
		assert_leq(readc, 4);
		assert_geq(readc, 0);
		lastOmin = omin;
		omin = MAX_SCORE;
		// t <- index of column in dynamic programming table
		t = (int)(c - readi + 1);
		int q = QUAL(c);
		assert_gt(t, 0);
		table_.resize(t+1);
		const int refc = ref[refi + t];
		int from[] = { table_[t-1].best[0], table_[t-1].best[1],
		               table_[t-1].best[2], table_[t-1].best[3] };
		// For each downstream nucleotide
		for(int to = 0; to < 4; to++) {
			// For each upstream nucleotide
			TScore min = MAX_SCORE;
			const int goodfrom = nuccol2nuc[to][readc];
			// Reward the preceding position
			if(goodfrom < 4) from[goodfrom] -= q;
			min = from[0];
			table_[t].mask[to] = 1;
			if(from[1] < min) {
				min = from[1];
				table_[t].mask[to] = 2;
			} else if(from[1] == min) {
				table_[t].mask[to] |= 2;
			}
			if(from[2] < min) {
				min = from[2];
				table_[t].mask[to] = 4;
			} else if(from[2] == min) {
				table_[t].mask[to] |= 4;
			}
			if(from[3] < min) {
				min = from[3];
				table_[t].mask[to] = 8;
			} else if(from[3] == min) {
				table_[t].mask[to] |= 8;
			}
			assert_gt(table_[t].mask[to], 0);
			min += q;
			if(!matches(to, refc)) {
				min += snpPhred;
			}
			table_[t].best[to] = min;
			if(min < omin) omin = min;
			if(goodfrom < 4) from[goodfrom] += q;
		}
	}

	t++;
	assert_eq(t, (int)(reff - refi));
	// Install the best backward path into ns, cmm, nmm
	backtrack(read, readi, readi + t - 1, ref, refi, refi + t,
	          decoded, nedits, aedits, cedits, ccedits, rand);
	return omin;
}

ostream& operator<<(ostream& os, const GappedScore& o) {
	os << o.gaps << ':' << o.score;
	return os;
}

/**
 * Given the dynamic programming table, trace backwards from the lower
 * right-hand corner and populate 'decoded' 'nedits' and 'cedits'
 * accordingly.
 */
GappedScore ColorspaceDecoderGapped::backtrack(
	const BTDnaString& read, // read
	const BTString& qual,
	size_t readi, // offset of first read char
	size_t readf, // offset of last read char
	BTString& ref, // reference
	size_t refi, // offset of first reference char
	size_t reff, // offset of last reference char
	int snpPhred,
	GappedScore decodeScore,
	int readGaps,
	int refGaps,      // # of reference gaps in
	int readOpenPen,  // penalty for opening a new gap in the read
	int readExtendPen,// penalty for extending a gap in the read
	int refOpenPen,   // penalty for opening a new gap in the reference
	int refExtendPen, // penalty for extending a gap in the reference
	int gapBarrier,   // # bases on either side of alignment that must be gap-free
	BTDnaString& decoded, // dest for decoded bases
	EList<Edit>& nedits, // base edits
	EList<Edit>& aedits, // ambiguous nucleotides resolved
	EList<Edit>& cedits, // color miscalls
	EList<Edit>& /*ccedits*/, // all color edits (due both to base edits and miscalls)
	int lastC,
	RandomSource& rand)
{
	assert(cedits.empty());
	assert(nedits.empty());
	assert(aedits.empty());
	int row = (int)(readf - readi);
	assert_eq(row, (int)table_.size()-1);
	int col = (int)(reff - refi - 1);
	decoded.resize(readf-readi+1);
	int curC = lastC;
	bool refExtend = false;
	bool readExtend = false;
	GappedScore score;
	assert(score.valid());
	while(col > 0 || row > 0) {
		assert_range(0, (int)table_.size()-1, row);
		int tabcol = col - row + refGaps;
		if(row < refGaps) tabcol -= (refGaps - row);
		assert_range(0, (int)table_[row].size()-1, tabcol);
		decoded.set(curC, row);
		assert_range(0, 3, curC);
		assert(score.valid());
		ASSERT_ONLY(GappedScore scoreThisRound = score);
		ASSERT_ONLY(GappedScore bestThisRound = table_[row][tabcol].best[curC]);
		pair<int, int> cur =
			table_[row][tabcol].mask[curC].randBacktrack(rand);
		switch(cur.first) {
			case GAPPED_BT_DIAG: {
				refExtend = readExtend = false;
				assert_gt(row, 0); assert_gt(col, 0);
				assert_neq(-1, cur.second);
				// Check for nucleotide mismatch at source ("source" =
				// lower-right cell)
				if(!matches(curC, ref[refi + col])) {
					score.score -= snpPhred;
					assert_eq(1, alts[(int)ref[refi + col]]);
					int refC = firsts[(int)ref[refi + col]];
					assert_range(0, 3, refC);
					nedits.push_back(Edit(row, "ACGT"[refC], "ACGTN"[curC], EDIT_TYPE_MM));
					assert_eq(decoded.toChar(row), "ACGTN"[curC]);
				}
				row--; col--;
				// Check for color mismatch
				int decC = dinuc2color[cur.second][(int)decoded[row+1]];
				if(decC != read[row]) {
					score.score -= QUAL(row);
					cedits.push_back(Edit(row, "ACGT"[decC], "ACGTN"[(int)read[row]], EDIT_TYPE_MM));
				}
				assert_range(0, (int)table_.size()-1, row);
				ASSERT_ONLY(tabcol = col - row + refGaps);
				ASSERT_ONLY(if(row < refGaps) tabcol -= (refGaps - row));
				assert_range(0, (int)table_[row].size()-1, tabcol);
				assert(score.valid());
				ASSERT_ONLY(scoreThisRound = score - scoreThisRound);
				ASSERT_ONLY(bestThisRound -= table_[row][tabcol].best[cur.second]);
				// Make sure that both changed in the same way
				assert_eq(scoreThisRound, bestThisRound);
				curC = cur.second;
				break;
			}
			case GAPPED_BT_REF_OPEN: {
				refExtend = true; readExtend = false;
				assert_gt(row, 0);
				assert_neq(-1, cur.second);
				nedits.push_back(Edit(row, '-', "ACGTN"[curC], EDIT_TYPE_DEL));
				assert_eq(decoded.toChar(row), "ACGTN"[curC]);
				assert_geq(row, gapBarrier);
				assert_geq((int)(readf-readi-row-1), gapBarrier-1);
				row--;
				assert_gt(delAllow_[row], 0);
				delAllow_.set(delAllow_[row]-1, row);
				// Check for color mismatch
				int decC = dinuc2color[cur.second][(int)decoded[row+1]];
				if(decC != read[row]) {
					score.score -= QUAL(row);
					cedits.push_back(Edit(row, "ACGT"[decC], "ACGTN"[(int)read[row]], EDIT_TYPE_MM));
				}
				score.score -= refOpenPen;
				score.gaps++;
				assert_leq(score.gaps, readGaps + refGaps);
				assert_range(0, (int)table_.size()-1, row);
				ASSERT_ONLY(tabcol = col - row + refGaps);
				ASSERT_ONLY(if(row < refGaps) tabcol -= (refGaps - row));
				assert_range(0, (int)table_[row].size()-1, tabcol);
				ASSERT_ONLY(scoreThisRound = score - scoreThisRound);
				ASSERT_ONLY(bestThisRound -= table_[row][tabcol].best[cur.second]);
				assert_eq(scoreThisRound, bestThisRound);
				curC = cur.second;
				break;
			}
			case GAPPED_BT_REF_EXTEND: {
				refExtend = true; readExtend = false;
				assert_gt(row, 1);
				assert_neq(-1, cur.second);
				nedits.push_back(Edit(row, '-', "ACGTN"[curC], EDIT_TYPE_DEL));
				assert_eq(decoded.toChar(row), "ACGTN"[curC]);
				assert_geq(row, gapBarrier);
				assert_geq((int)(readf-readi-row-1), gapBarrier-1);
				row--;
				assert_gt(delAllow_[row], 0);
				delAllow_.set(delAllow_[row]-1, row);
				// Check for color mismatch
				int decC = dinuc2color[cur.second][(int)decoded[row+1]];
				if(decC != read[row]) {
					score.score -= QUAL(row);
					cedits.push_back(Edit(row, "ACGT"[decC], "ACGTN"[(int)read[row]], EDIT_TYPE_MM));
				}
				score.score -= refExtendPen;
				score.gaps++;
				assert_leq(score.gaps, readGaps + refGaps);
				assert_range(0, (int)table_.size()-1, row);
				ASSERT_ONLY(tabcol = col - row + refGaps);
				ASSERT_ONLY(if(row < refGaps) tabcol -= (refGaps - row));
				assert_range(0, (int)table_[row].size()-1, tabcol);
				ASSERT_ONLY(scoreThisRound = score - scoreThisRound);
				ASSERT_ONLY(bestThisRound -= table_[row][tabcol].best[cur.second]);
				assert_eq(scoreThisRound, bestThisRound);
				curC = cur.second;
				break;
			}
			case GAPPED_BT_READ_OPEN: {
				refExtend = false; readExtend = true;
				assert_gt(col, 0);
				assert_eq(-1, cur.second);
				nedits.push_back(Edit(row+1, "ACGT"[firsts[(int)ref[refi+col]]], '-', EDIT_TYPE_INS));
				assert_geq(row, gapBarrier);
				assert_geq((int)(readf-readi-row-1), gapBarrier-1);
				col--;
				assert_gt(insAllow_[row], 0);
				insAllow_.set(insAllow_[row]-1, row);
				score.score -= readOpenPen;
				score.gaps++;
				assert_leq(score.gaps, readGaps + refGaps);
				assert_range(0, (int)table_.size()-1, row);
				ASSERT_ONLY(tabcol = col - row + refGaps);
				ASSERT_ONLY(if(row < refGaps) tabcol -= (refGaps - row));
				assert_range(0, (int)table_[row].size()-1, tabcol);
				ASSERT_ONLY(scoreThisRound = score - scoreThisRound);
				ASSERT_ONLY(bestThisRound -= table_[row][tabcol].best[curC]);
				assert_eq(scoreThisRound, bestThisRound);
				break;
			}
			case GAPPED_BT_READ_EXTEND: {
				refExtend = false; readExtend = true;
				assert_gt(col, 1);
				assert_eq(-1, cur.second);
				nedits.push_back(Edit(row+1, "ACGT"[firsts[(int)ref[refi+col]]], '-', EDIT_TYPE_INS));
				assert_geq(row, gapBarrier);
				assert_geq((int)(readf-readi-row-1), gapBarrier-1);
				col--;
				assert_gt(insAllow_[row], 0);
				insAllow_.set(insAllow_[row]-1, row);
				score.score -= readExtendPen;
				score.gaps++;
				assert_leq(score.gaps, readGaps + refGaps);
				assert_range(0, (int)table_.size()-1, row);
				ASSERT_ONLY(tabcol = col - row + refGaps);
				ASSERT_ONLY(if(row < refGaps) tabcol -= (refGaps - row));
				assert_range(0, (int)table_[row].size()-1, tabcol);
				ASSERT_ONLY(scoreThisRound = score - scoreThisRound);
				ASSERT_ONLY(bestThisRound -= table_[row][tabcol].best[curC]);
				assert_eq(scoreThisRound, bestThisRound);
				break;
			}
			default: throw 1;
		}
	}
	assert_eq(0, row);
	assert_eq(0, col);
	// Last thing to do: factor in SNP penalty from upper-left-hand
	// cell, if applicable
	if(!matches(curC, ref[refi])) {
		score.score -= snpPhred;
		assert_eq(1, alts[(int)ref[refi]]);
		int refC = firsts[(int)ref[refi]];
		assert_range(0, 3, refC);
		nedits.push_back(Edit(0, "ACGT"[refC], "ACGTN"[curC], EDIT_TYPE_MM));
	}
	decoded.set(curC, 0);
	nedits.reverse();
	aedits.reverse();
	cedits.reverse();
	assert(Edit::repOk(nedits, decoded, 0, 0));
#ifndef NDEBUG
	BTDnaString refstr;
	for(size_t i = refi; i < reff; i++) {
		refstr.append(firsts[(int)ref[i]]);
	}
	BTDnaString editstr;
	Edit::toRef(decoded, nedits, editstr);
	if(refstr != editstr) {
		cerr << "Decoded nucleotides and edits don't match reference:" << endl;
		cerr << "           edits: ";
		Edit::print(cerr, nedits);
		cerr << endl;
		cerr << "    decoded nucs: " << decoded << endl;
		cerr << "     edited nucs: " << editstr << endl;
		cerr << "  reference nucs: " << refstr << endl;
		assert(0);
	}
#endif

	// done
	assert_eq(score, decodeScore);
	assert_eq(score.gaps, readGaps + refGaps);
	return score;
}

/**
 * Update a GappedCell's best[] and mask[] arrays with respect to its
 * neighbor on the left.
 */
void GappedCell::updateHoriz(const GappedCell& lc,
                             int totGaps,
                             int readOpenPen,
                             int readExtendPen)
{
	for(int to = 0; to < 4; to++) {
		if(lc.mask[to].empty()) {
			// There's no way to get to the cell to our left within
			// budget if the read character assigned to this row is
			// 'to', so try next character assignment.
			continue;
		}
		GappedScore leftBest = lc.best[to];
		if(!leftBest.valid()) continue;
		// *Don't* penalize for a nucleotide mismatch because we must
		// have already done that in a previous vertical or diagonal
		// step.
		if(lc.mask[to].readExtendPossible()) {
			// Read gap extension possible?
			GappedScore ex = leftBest;
			ex.gaps++;
			assert(ex.valid());
			if(ex.gaps <= totGaps) {
				ex.score -= readExtendPen;
				if(ex >= best[to]) {
					if(ex > best[to]) {
						mask[to].clear();
						best[to] = ex;
					}
					mask[to].rdex = 1;
				}
			} else {
				// # gaps exceeded; don't consider
			}
		}
		if(lc.mask[to].readOpenPossible()) {
			// Read gap open possible?
			GappedScore ex = leftBest;
			ex.gaps++;
			assert(ex.valid());
			if(ex.gaps <= totGaps) {
				ex.score -= readOpenPen;
				if(ex >= best[to]) {
					if(ex > best[to]) {
						mask[to].clear();
						best[to] = ex;
					}
					mask[to].rdop = 1;
				}
			} else {
				// # gaps exceeded; don't consider
			}
		}
	}
}

/**
 * Update a GappedCell's best[] and mask[] arrays with respect to its
 * neighbor on the left.
 *
 * A subtlety here is that, when traveling vertically through the
 * dynamic programming matrix, we are saying that each row from which
 * there is a vertical downward path is aligned against a gap in the
 * reference.  Thus, those rows should not be penalized as SNPs if the
 * chosen character
 */
void GappedCell::updateVert(const GappedCell& uc,
                            int totGaps,
                            int prevColor, // color b/t this row, one above
                            int prevQual,  // quality of color
                            int refOpenPen,
                            int refExtendPen)
{
	for(int to = 0; to < 4; to++) {
		// Assuming that the read character in this row is 'to'...
		// No SNP penalty because destination read char aligns to a
		// gap in the reference.
		GappedScore from[] = { uc.best[0], uc.best[1],
		                       uc.best[2], uc.best[3] };
		// Calculate which 'from' character isn't going to
		// cause a color mismatch
		const int goodfrom = nuccol2nuc[to][prevColor];
		// Reward the 'from' that corroborates the color
		if(goodfrom < 4) from[goodfrom].score += prevQual;
		for(int fr = 0; fr < 4; fr++) {
			from[fr].gaps++;
			if(from[fr].gaps > totGaps) {
				continue;
			}
			from[fr].score -= prevQual;
			if(uc.mask[fr].refExtendPossible()) {
				// Extend is possible
				from[fr].score -= refExtendPen;
				if(from[fr] >= best[to]) {
					if(from[fr] > best[to]) {
						best[to] = from[fr];
						mask[to].clear();
					}
					mask[to].rfex |= (1 << fr);
				}
				// put it back
				from[fr].score += refExtendPen;
			}
			if(uc.mask[fr].refOpenPossible()){
				// Open is possible
				from[fr].score -= refOpenPen;
				if(from[fr] >= best[to]) {
					if(from[fr] > best[to]) {
						best[to] = from[fr];
						mask[to].clear();
					}
					mask[to].rfop |= (1 << fr);
				}
			}
		}
	}
}

/**
 * Update a GappedCell's best[] and mask[] arrays with respect to its
 * neighbor up and to the left.  SNPs are charged
 */
void GappedCell::updateDiag(const GappedCell& uc,
                            int snpPhred,
                            int refMask,
                            int prevColor, // color b/t this row, one above
                            int prevQual)  // quality of color
{
	for(int to = 0; to < 4; to++) {
		// Assuming that the read character in this row is 'to'...
		int add = (matches(to, refMask) ? 0 : snpPhred);
		GappedScore from[] = { uc.best[0] - add, uc.best[1] - add,
		                       uc.best[2] - add, uc.best[3] - add };
		// Calculate which 'from' character isn't going to
		// cause a color mismatch
		const int goodfrom = nuccol2nuc[to][prevColor];
		// Reward the preceding position
		if(goodfrom < 4) {
			from[goodfrom].score += prevQual;
		}
		for(int fr = 0; fr < 4; fr++) {
			from[fr].score -= prevQual;
			if(from[fr] >= best[to]) {
				if(from[fr] > best[to]) {
					best[to] = from[fr];
					mask[to].clear();
					assert_eq(0, mask[to].diag);
				}
				mask[to].diag |= (1 << fr);
			}
		}
	}
}

/**
 * Update a GappedCell's best[] and mask[] arrays with respect to its
 * neighbors both above and above-and-to-the-left.  Assumes best[] and
 * mask[] have been initialized properly.
 */
void GappedCell::updateDiagVert(
	const GappedCell& dc,
	const GappedCell& uc,
	int totGaps,
	int snpPhred,
	int refMask,
	int prevColor, // color b/t this row, one above
	int prevQual,  // quality of color
	int refOpenPen,
	int refExtendPen)
{
	for(int to = 0; to < 4; to++) {
		// Assuming that the read character in this row is 'to'...

		// Penalize a value for 'to' that doesn't match the reference
		// character for this column
		int add = (matches(to, refMask) ? 0 : snpPhred);
		// Calculate which 'from' character isn't going to
		// cause a color mismatch
		const int goodfrom = nuccol2nuc[to][prevColor];

		//
		// Diagonal case
		//
		{
			GappedScore from[] = {
				dc.best[0] - add, dc.best[1] - add,
				dc.best[2] - add, dc.best[3] - add };
			// Reward the preceding position
			if(goodfrom < 4) {
				from[goodfrom].score += prevQual;
			}
			for(int fr = 0; fr < 4; fr++) {
				from[fr].score -= prevQual;
				if(from[fr] >= best[to]) {
					if(from[fr] > best[to]) {
						best[to] = from[fr];
						mask[to].clear();
						assert_eq(0, mask[to].diag);
					}
					mask[to].diag |= (1 << fr);
				}
			}
		}

		//
		// Vertical case
		//
		{
			// No SNP penalty because destination read char aligns to a
			// gap in the reference
			GappedScore from[] = {
				uc.best[0], uc.best[1], uc.best[2], uc.best[3] };
			// Reward the source that doesn't violate the read color
			if(goodfrom < 4) {
				from[goodfrom].score += prevQual;
			}
			for(int fr = 0; fr < 4; fr++) {
				from[fr].gaps++;
				if(from[fr].gaps > totGaps) {
					continue;
				}
				from[fr].score -= prevQual;
				if(uc.mask[fr].refExtendPossible()) {
					// Extend is possible
					from[fr].score -= refExtendPen;
					if(from[fr] >= best[to]) {
						if(from[fr] > best[to]) {
							best[to] = from[fr];
							mask[to].clear();
						}
						mask[to].rfex |= (1 << fr);
					}
					// put it back
					from[fr].score += refExtendPen;
				}
				if(uc.mask[fr].refOpenPossible()){
					// Open is possible
					from[fr].score -= refOpenPen;
					if(from[fr] >= best[to]) {
						if(from[fr] > best[to]) {
							best[to] = from[fr];
							mask[to].clear();
						}
						mask[to].rfop |= (1 << fr);
					}
				}
			}
		}
	}
}

/**
 * Decode the colorspace read 'read' as aligned against the reference
 * string 'ref', assuming that it's a hit without gaps (only matches
 * and mismatches).
 */
TScore ColorspaceDecoderGapped::decode(
	const BTDnaString& read,
	const BTString& qual,
	size_t readi,
	size_t readf,
	BTString& ref, // this will be overwritten
	size_t refi,
	size_t reff,
	int snpPhred,
	int maxCost,
	int readGaps,
	int refGaps,      // # of reference gaps in
	const EList<Edit>& edits, // colorspace-to-colorspace edits
	int readOpenPen,  // penalty for opening a new gap in the read
	int readExtendPen,// penalty for extending a gap in the read
	int refOpenPen,   // penalty for opening a new gap in the reference
	int refExtendPen, // penalty for extending a gap in the reference
	int gapBarrier,   // # bases on either side of alignment that must be gap-free
	BTDnaString& decoded,
	EList<Edit>& nedits, // base edits
	EList<Edit>& aedits, // ambiguous base resolutions
	EList<Edit>& cedits, // color miscalls
	EList<Edit>& ccedits, // all color edits (due both to base edits and miscalls)
	RandomSource& rand)
{
	assert_lt(refi, reff);
	assert_lt(readi, readf);
	assert(readGaps > 0 || refGaps > 0);
	assert_eq((reff-refi-readGaps)-1, (readf-refGaps)-readi);
	assert_gt(edits.size(), 0);

	int totGaps = readGaps + refGaps;

	insAllow_.resize(read.length()+1);
	delAllow_.resize(read.length()+1);
	insAllow_.fill(0);
	delAllow_.fill(0);
	ASSERT_ONLY(int ins = 0, dels = 0);
	for(size_t i = 0; i < edits.size(); i++) {
		size_t pos = edits[i].pos;
		int dleft = (int)pos;
		int dright = (int)(read.length() - pos - 1);
		assert_leq(pos, read.length());
		if(edits[i].isInsert()) {
			if(dleft >= gapBarrier && dright >= gapBarrier-1) {
				insAllow_.set(insAllow_[pos]+1, pos);
			}
			if(dleft+1 >= gapBarrier && (dright-1) >= gapBarrier-1) {
				insAllow_.set(insAllow_[pos+1]+1, pos+1);
			}
			ASSERT_ONLY(ins++);
		} else if(edits[i].isDelete()) {
			if(dleft >= gapBarrier && dright >= gapBarrier) {
				delAllow_.set(delAllow_[pos]+1, pos);
			}
			if(dleft+1 >= gapBarrier && (dright-1) >= gapBarrier) {
				delAllow_.set(delAllow_[pos+1]+1, pos+1);
			}
			ASSERT_ONLY(dels++);
		}
	}
	assert_eq(ins, readGaps);
	assert_eq(dels, refGaps);

	//
	// Initialize the first row
	//
	table_.resize(1); // add first row to row list
	int wlo = 0;
	int whi = min(readGaps, (int)(reff-refi)-1);
	table_[0].resize(whi-wlo+1); // add columns to first row
	// Go from leftmost to rightmost column for the first row
	for(int to = 0; to < 4; to++) {
		table_[0][0].mask[to].clear();
		if(matches(to, ref[refi])) {
			// The assigned subject nucleotide matches the reference;
			// no penalty
			table_[0][0].best[to].score = 0;
			table_[0][0].mask[to].diag = 0xf;
		} else if(snpPhred <= maxCost) {
			// The assigned subject nucleotide does not match the
			// reference nucleotide, so we add a SNP penalty
			table_[0][0].best[to].score = -snpPhred;
			table_[0][0].mask[to].diag = 0xf;
		}
		// We're in the corner, so penalty for getting here via any
		// kind of gap is infinity.  Also because we're in a corner,
		// there's no opportunity yet to violate a color.
	}
	// Calculate starting values for the rest of the columns in the
	// first row.
	for(int col = 1; col <= whi; col++) {
		table_[0][col].clear();
		if(col <= insAllow_[0]) {
			table_[0][col].updateHoriz(
				table_[0][col-1], totGaps, readOpenPen, readExtendPen);
		}
	}

	//
	// Calculate all subsequent rows
	//

	// Do rest of table
	int lastwlo = wlo;
	int lastwhi = whi;
	for(int row = 1; row <= (int)(readf-readi); row++) {
		table_.expand(); // add another row
		// Index of leftmost column to visit, absolute (not relative to table)
		wlo = max(row - refGaps, 0);
		// Index of rightmost column to visit, absolute (not relative to table)
		whi = row + readGaps;
		bool rightCurtailed = false;
		if(whi > (int)(reff-refi-1)) {
			whi = (int)(reff-refi-1);
			rightCurtailed = true;
		}
		assert_leq(wlo, whi);
		assert_lt(whi, (int)(reff-refi));
		table_.back().resize(whi-wlo+1); // add enough space for columns

		assert_range(1, (int)qual.length(), row);
		assert_range(1, (int)read.length(), row);

		int q = QUAL(row-1); // quality for color b/t this row, previous
		int c = read[row-1]; // color b/t this row, previous

		bool vertOk  = delAllow_[row-1] > 0;
		bool horizOk = insAllow_[row] > 0;

		// Go from leftmost to rightmost column for this row
		for(int col = wlo; col <= whi; col++) {
			int r = ref[refi + col];
			GappedCell& cur = table_[row][col-wlo];
			cur.clear();
			// Can we do a diagonal update?
			if(col > lastwlo) {
				// Can do diagonal, what about vertical?
				if(vertOk && (col < whi || rightCurtailed)) {
					// Can do vertical
					assert_lt(col-wlo, (int)table_[row-1].size());
					GappedCell& dg = table_[row-1][col-wlo];
					assert_lt(col-wlo+1, (int)table_[row-1].size());
					GappedCell& up = table_[row-1][col-wlo+1];
					cur.updateDiagVert(dg, up, totGaps, snpPhred, r, c,
					                   q, refOpenPen, refExtendPen);
				} else {
					// Can't do vertical, just do diagonal
					int prevcol = col-wlo;
					assert_gt(col, 0);
					if((row-1) < refGaps) {
						prevcol -= (refGaps - (row-1));
						if(prevcol < 0) prevcol = 0;
					}
					assert_lt(prevcol, (int)table_[row-1].size());
					GappedCell& dg = table_[row-1][prevcol];
					cur.updateDiag(dg, snpPhred, r, c, q);
				}
			} else if(vertOk) {
				// No, can't do diagonal
				// Must be able to do vertical
				GappedCell& up = table_[row-1][0];
				cur.updateVert(up, totGaps, c, q, refOpenPen, refExtendPen);
			}
			if(horizOk && col > wlo) {
				// Can do horizontal
				GappedCell& lf = table_[row][col-wlo-1];
				cur.updateHoriz(lf, totGaps, readOpenPen, readExtendPen);
			}
			// 'cur' is now initialized
		}
		lastwlo = wlo;
		lastwhi = whi;
	}

	// All table cells are now initialized
	const GappedCell& lr = table_.back().back();
	int lastReadC = 0;
	GappedScore bestScore = GappedScore::INVALID();
	for(int i = 0; i < 4; i++) {
		if(lr.best[i] >= bestScore) {
			if(lr.best[i] > bestScore) {
				lastReadC = 0;
				bestScore = lr.best[i];
			}
			lastReadC |= (1 << i);
		}
	}
	assert_neq(0, lastReadC);
	assert(bestScore.valid());
	assert_lt(bestScore.score, 0);
	assert_eq(bestScore.gaps, refGaps + readGaps);
#ifndef NDEBUG
	int upperBoundScore = 0;
	if(refGaps > 0) {
		upperBoundScore += refOpenPen;
		if(refGaps > 1) {
			upperBoundScore += ((refGaps-1)*refExtendPen);
		}
	}
	if(readGaps > 0) {
		upperBoundScore += readOpenPen;
		if(readGaps > 1) {
			upperBoundScore += ((readGaps-1)*readExtendPen);
		}
	}
	assert_leq(bestScore.score, -upperBoundScore);
#endif
	assert_eq(bestScore.gaps, refGaps + readGaps);

	backtrack(read, qual, readi, readf, ref, refi, reff, snpPhred,
	          bestScore, readGaps, refGaps, readOpenPen, readExtendPen,
	          refOpenPen, refExtendPen, gapBarrier, decoded, nedits,
	          aedits, cedits, ccedits, randFromMask(rand, lastReadC),
	          rand);
	return -bestScore.score;
}

TScore ColorspaceDecoder::decode(
	const BTDnaString& read, // read colors
	const BTString& qual, // read qualities
	size_t readi, // offset of first character within 'read' to consider
	size_t readf, // offset of last char (exclusive) in 'read' to consider
	BTString& ref,    // reference sequence, as masks
	size_t refi,  // offset of first character within 'ref' to consider
	size_t reff,  // offset of last char (exclusive) in 'ref' to consider
	int snpPen,   // cost of a SNP when decoding
	int maxCost,  // maximum permitted cost of decoded sequence
	int readGaps, // number of read gaps in the color-to-color alignment
	int refGaps,  // number of ref gaps in the color-to-color alignment
	const EList<Edit>& edits, // colorspace-to-colorspace edits
	int readOpenPen,  // penalty for opening a new gap in the read
	int readExtendPen,// penalty for extending a gap in the read
	int refOpenPen,   // penalty for opening a new gap in the reference
	int refExtendPen, // penalty for extending a gap in the reference
	int gapBarrier,   // no gaps permitted within this many chars of ends
	bool exEnds,   // true -> nucleotide alignment is 1 char shorter than color read
	bool maqRound, // true -> use Maq-like rounding
	BTDnaString& dseq, // decoded sequence installed here
	BTString& dqual,   // decoded qualities installed here
	EList<Edit>& nedits, // decoded nucleotide edits installed here
	EList<Edit>& aedits, // resolved ambiguous nucleotides installed here
	EList<Edit>& cedits, // decoded color miscalls installed here
	EList<Edit>& ccedits, // decoded color edits installed here
	RandomSource& rand) // pseudo-random generator
{
	dseq.clear();
	dqual.clear();
	TScore score;
#ifndef NDEBUG
	for(size_t i = refi; i < reff; i++) {
		assert_range(0, 16, (int)ref[i]);
	}
#endif
	if(readGaps == 0 && refGaps == 0) {
		score = ungapped_.decode(
			read, qual, readi, readf, ref, refi, reff,
			snpPen, dseq, nedits, aedits, cedits, ccedits, rand);
	} else {
		score = gapped_.decode(
			read, qual, readi, readf, ref, refi, reff,
			snpPen, maxCost, readGaps, refGaps, edits,
			readOpenPen, readExtendPen, refOpenPen, refExtendPen,
			gapBarrier, dseq, nedits, aedits, cedits, ccedits, rand);
	}
	// Possibly trim the decoded nucleotides; calculate the decoded
	// qualities
	size_t cedIdx = 0;
	int lastQ = 0, curQ = 0;
	for(size_t i = 0; i < dseq.length(); i++) {
		// Color mismatches penalize quality
		bool mm = false;
		while(cedIdx < cedits.size() && cedits[cedIdx].pos == i) {
			assert_lt(i, dseq.length()-1); // 1 less color
			if(cedits[cedIdx++].isMismatch()) mm = true;
		}
		curQ = 0;
		if(i < qual.length() && read[i] != 4) {
			curQ = mmPenalty(maqRound, phredcToPhredq(qual[i]));
		}
		if(mm) curQ = -curQ;
		if(curQ + lastQ + (int)'!' > 126) {
			dqual.append(126);
		} else if (curQ + lastQ < 0) {
			dqual.append('!');
		} else {
			dqual.append(curQ + lastQ + (int)'!');
		}
		lastQ = curQ;
	}
	if(exEnds) {
		// Delete ends
		ASSERT_ONLY(size_t sz = dseq.length());
		dseq.trimEnd(1);
		dseq.remove(0);
		assert_eq(dseq.length()+2, sz);
		dqual.trimEnd(1);
		dqual.remove(0);
		for(int i = 0; i < (int)nedits.size(); i++) {
			assert(i == 0 || nedits[i].pos >= nedits[i-1].pos);
			// Account for the excluded end
			if(nedits[i].pos == 0) {
				// Chop
				nedits.remove(0);
				i--;
			} else if(nedits[i].pos > dseq.length()) {
				// Chop everyone else off
				nedits.resize(i);
				break;
			} else {
				nedits[i].pos--;
			}
		}
		for(int i = 0; i < (int)aedits.size(); i++) {
			assert(i == 0 || aedits[i].pos >= aedits[i-1].pos);
			// Account for the excluded end
			if(aedits[i].pos == 0) {
				// Chop
				aedits.remove(0);
				i--;
			} else if(aedits[i].pos > dseq.length()) {
				// Chop everyone else off
				aedits.resize(i);
				break;
			} else {
				aedits[i].pos--;
			}
		}
	}
#ifndef NDEBUG
	for(int i = 0; i < (int)nedits.size(); i++) {
		assert_lt(nedits[i].pos, dseq.length());
	}
	for(int i = 0; i < (int)aedits.size(); i++) {
		assert_lt(aedits[i].pos, dseq.length());
	}
	for(int i = 0; i < (int)cedits.size(); i++) {
		assert_lt(cedits[i].pos, readf-readi);
	}
	for(int i = 0; i < (int)ccedits.size(); i++) {
		assert_lt(ccedits[i].pos, readf-readi);
	}
#endif
	return score;
}

#ifdef MAIN_COLOR_DEC

#include <sstream>
#include <getopt.h>

static const char *short_opts = "s:m:r:d:i:";
static struct option long_opts[] = {
	{(char*)"snppen",  required_argument, 0, 's'},
	{(char*)"misspen", required_argument, 0, 'm'},
	{(char*)"seed",    required_argument, 0, 'r'},
	{(char*)"inserts", required_argument, 0, 'i'},
	{(char*)"deletes", required_argument, 0, 'd'}
};

static void printUsage(ostream& os) {
	os << "Usage: color_dec <read-color-seq> <ref-nuc-seq> [options]*" << endl;
	os << "Options:" << endl;
	os << "  -s/--snppen <int>   penalty incurred by SNP; used for decoding" << endl;
	os << "  -m/--misspen <int>  quality to use for read chars" << endl;
	os << "  -r/-seed <int>      seed for pseudo-random generator" << endl;
	os << "  -i/--inserts <int>  # inserts in the color-to-color alignment" << endl;
	os << "  -d/--deletes <int>  # deletes in the color-to-color alignment" << endl;
}

template<typename T>
T parse(const char *s) {
	T tmp;
	stringstream ss(s);
	ss >> tmp;
	return tmp;
}

int main(int argc, char **argv) {
	ColorspaceDecoder dec;
	int option_index = 0;
	int next_option;
	int snppen = 30;
	int misspen = 20;
	int refGaps = 0;
	int readGaps = 0;
	unsigned seed = 0;
	do {
		next_option = getopt_long(argc, argv, short_opts, long_opts, &option_index);
		switch (next_option) {
			case 's': snppen     = parse<int>(optarg); break;
			case 'm': misspen    = parse<int>(optarg); break;
			case 'r': seed       = parse<unsigned>(optarg); break;
			case 'i': readGaps   = parse<int>(optarg); break;
			case 'd': refGaps    = parse<int>(optarg); break;
			case -1: break;
			default: {
				cerr << "Unknown option: " << (char)next_option << endl;
				printUsage(cerr);
				exit(1);
			}
		}
	} while(next_option != -1);
	srand(seed);
	if(argc - optind < 2) {
		cerr << "Not enough options" << endl;
		printUsage(cerr);
		exit(1);
	}
	BTDnaString read;
	BTString ref;
	if(isalpha(argv[optind][0])) {
		read.installChars(argv[optind]);
	} else {
		read.installColors(argv[optind]);
	}
	ref.install(argv[optind+1]);
	// Convert reference string to masks
	for(size_t i = 0; i < ref.length(); i++) {
		int num = 0;
		int alts[] = {4, 4, 4, 4};
		decodeNuc(toupper(ref[i]), num, alts);
		assert_leq(num, 4);
		assert_gt(num, 0);
		ref.set(0, i);
		for(int j = 0; j < num; j++) {
			ref.set(ref[i] | (1 << alts[j]), i);
		}
	}
	BTDnaString decoded;
	BTString quals;
	EList<Edit> nedits;
	EList<Edit> cedits;
	quals.resize(read.length(), misspen);
	int score = dec.decode(read, quals, 0, read.length(),
	                       ref, 0, ref.length(), snppen,
	                       readGaps, refGaps, decoded, nedits, cedits);

	cout << " Score: " << score << endl;
	cout << "   Read colors: " << endl;
	cout << "     ";
	for(size_t i = 0; i < read.length(); i++) {
		printColor((int)read[i]);
	}
	cout << endl;
	cout << "   Color alignment (decoded): " << endl;
	Edit::printQAlign(cout, "     ", read, cedits);
	cout << "   Nucleotide alignment (decoded): " << endl;
	Edit::printQAlign(cout, "     ", decoded, nedits);
}
#endif
