# Supplementary material for: BSmooth: from whole genome bisulfite sequencing reads to differentially methylated regions
Source: Genome Biol. 2012 Oct 3;13(10):R83. doi: 10.1186/gb-2012-13-10-r83 (PMC3491411; doi:10.1186/gb-2012-13-10-r83)
Supplement: Additional file 2 — Alignment code. [file gb-2012-13-10-r83-S2.gz › bsmooth-align-0.7.0/lib/BtlBio/Contrib/ForkManager.pm]

=head1 NAME

Parallel::ForkManager - A simple parallel processing fork manager

=head1 SYNOPSIS

  use Parallel::ForkManager;

  $pm = new Parallel::ForkManager($MAX_PROCESSES);

  foreach $data (@all_data) {
    # Forks and returns the pid for the child:
    my $pid = $pm->start and next; 

    ... do some work with $data in the child process ...

    $pm->finish; # Terminates the child process
  }

=head1 DESCRIPTION

This module is intended for use in operations that can be done in parallel 
where the number of processes to be forked off should be limited. Typical 
use is a downloader which will be retrieving hundreds/thousands of files.

The code for a downloader would look something like this:

  use LWP::Simple;
  use Parallel::ForkManager;

  ...
  
  @links=( 
    ["http://www.foo.bar/rulez.data","rulez_data.txt"], 
    ["http://new.host/more_data.doc","more_data.doc"],
    ...
  );

  ...

  # Max 30 processes for parallel download
  my $pm = new Parallel::ForkManager(30); 

  foreach my $linkarray (@links) {
    $pm->start and next; # do the fork

    my ($link,$fn) = @$linkarray;
    warn "Cannot get $fn from $link"
      if getstore($link,$fn) != RC_OK;

    $pm->finish; # do the exit in the child process
  }
  $pm->wait_all_children;

First you need to instantiate the ForkManager with the "new" constructor. 
You must specify the maximum number of processes to be created. If you 
specify 0, then NO fork will be done; this is good for debugging purposes.

Next, use $pm->start to do the fork. $pm returns 0 for the child process, 
and child pid for the parent process (see also L<perlfunc(1p)/fork()>). 
The "and next" skips the internal loop in the parent process. NOTE: 
$pm->start dies if the fork fails.

$pm->finish terminates the child process (assuming a fork was done in the 
"start").

NOTE: You cannot use $pm->start if you are already in the child process. 
If you want to manage another set of subprocesses in the child process, 
you must instantiate another Parallel::ForkManager object!

=head1 METHODS

=over 5

=item new $processes

Instantiate a new Parallel::ForkManager object. You must specify the maximum 
number of children to fork off. If you specify 0 (zero), then no children 
will be forked. This is intended for debugging purposes.

=item start [ $process_identifier ]

This method does the fork. It returns the pid of the child process for 
the parent, and 0 for the child process. If the $processes parameter 
for the constructor is 0 then, assuming you're in the child process, 
$pm->start simply returns 0.

An optional $process_identifier can be provided to this method... It is used by 
the "run_on_finish" callback (see CALLBACKS) for identifying the finished
process.

=item finish [ $exit_code ]

Closes the child process by exiting and accepts an optional exit code 
(default exit code is 0) which can be retrieved in the parent via callback. 
If you use the program in debug mode ($processes == 0), this method doesn't 
do anything.

=item set_max_procs $processes

Allows you to set a new maximum number of children to maintain. Returns 
the previous setting.

=item wait_all_children

You can call this method to wait for all the processes which have been 
forked. This is a blocking wait.

=back

=head1 CALLBACKS

You can define callbacks in the code, which are called on events like starting 
a process or upon finish.

The callbacks can be defined with the following methods:

=over 4

=item run_on_finish $code [, $pid ]

You can define a subroutine which is called when a child is terminated. It is
called in the parent process.

The paremeters of the $code are the following:

  - pid of the process, which is terminated
  - exit code of the program
  - identification of the process (if provided in the "start" method)
  - exit signal (0-127: signal name)
  - core dump (1 if there was core dump at exit)

=item run_on_start $code

You can define a subroutine which is called when a child is started. It called
after the successful startup of a child in the parent process.

The parameters of the $code are the following:

  - pid of the process which has been started
  - identification of the process (if provided in the "start" method)

=item run_on_wait $code, [$period]

You can define a subroutine which is called when the child process needs to wait
for the startup. If $period is not defined, then one call is done per
child. If $period is defined, then $code is called periodically and the
module waits for $period seconds betwen the two calls. Note, $period can be
fractional number also. The exact "$period seconds" is not guarranteed,
signals can shorten and the process scheduler can make it longer (on busy
systems).

The $code called in the "start" and the "wait_all_children" method also.

No parameters are passed to the $code on the call.

=back

=head1 EXAMPLE

=head2 Parallel get

This small example can be used to get URLs in parallel.

  use Parallel::ForkManager;
  use LWP::Simple;
  my $pm=new Parallel::ForkManager(10);
  for my $link (@ARGV) {
    $pm->start and next;
    my ($fn)= $link =~ /^.*\/(.*?)$/;
    if (!$fn) {
      warn "Cannot determine filename from $fn\n";
    } else {
      $0.=" ".$fn;
      print "Getting $fn from $link\n";
      my $rc=getstore($link,$fn);
      print "$link downloaded. response code: $rc\n";
    };
    $pm->finish;
  };

=head2 Callbacks

Example of a program using callbacks to get child exit codes:

  use strict;
  use Parallel::ForkManager;

  my $max_procs = 5;
  my @names = qw( Fred Jim Lily Steve Jessica Bob Dave Christine Rico Sara );
  # hash to resolve PID's back to child specific information

  my $pm =  new Parallel::ForkManager($max_procs);

  # Setup a callback for when a child finishes up so we can
  # get it's exit code
  $pm->run_on_finish(
    sub { my ($pid, $exit_code, $ident) = @_;
      print "** $ident just got out of the pool ".
        "with PID $pid and exit code: $exit_code\n";
    }
  );

  $pm->run_on_start(
    sub { my ($pid,$ident)=@_;
      print "** $ident started, pid: $pid\n";
    }
  );

  $pm->run_on_wait(
    sub {
      print "** Have to wait for one children ...\n"
    },
    0.5
  );

  foreach my $child ( 0 .. $#names ) {
    my $pid = $pm->start($names[$child]) and next;

    # This code is the child process
    print "This is $names[$child], Child number $child\n";
    sleep ( 2 * $child );
    print "$names[$child], Child $child is about to get out...\n";
    sleep 1;
    $pm->finish($child); # pass an exit code to finish
  }

  print "Waiting for Children...\n";
  $pm->wait_all_children;
  print "Everybody is out of the pool!\n";

=head1 BUGS AND LIMITATIONS

Do not use Parallel::ForkManager in an environment, where other child
processes can affect the run of the main program, so using this module
is not recommended in an environment where fork() / wait() is already used.

If you want to use more than one copies of the Parallel::ForkManager, then
you have to make sure that all children processes are terminated, before you
use the second object in the main program.

You are free to use a new copy of Parallel::ForkManager in the child
processes, although I don't think it makes sense.

=head1 COPYRIGHT

Copyright (c) 2000 Szab�, Bal�zs (dLux)

All right reserved. This program is free software; you can redistribute it 
and/or modify it under the same terms as Perl itself.

=head1 AUTHOR

  dLux (Szab�, Bal�zs) <dlux@kapu.hu>

=head1 CREDITS

  Noah Robin <sitz@onastick.net> (documentation tweaks)
  Chuck Hirstius <chirstius@megapathdsl.net> (callback exit status, example)
  Grant Hopwood <hopwoodg@valero.com> (win32 port)
  Mark Southern <mark_southern@merck.com> (bugfix)

=cut

package Parallel::ForkManager;
use POSIX ":sys_wait_h";
use strict;
use vars qw($VERSION);
$VERSION='0.7.5';

sub new { my ($c,$processes)=@_;
  my $h={
    max_proc   => $processes,
    processes  => {},
    in_child   => 0,
  };
  return bless($h,ref($c)||$c);
};

sub start { my ($s,$identification)=@_;
  die "Cannot start another process while you are in the child process"
    if $s->{in_child};
  while ($s->{max_proc} && ( keys %{ $s->{processes} } ) >= $s->{max_proc}) {
    $s->on_wait;
    $s->wait_one_child(defined $s->{on_wait_period} ? &WNOHANG : undef);
  };
  $s->wait_children;
  if ($s->{max_proc}) {
    my $pid=fork();
    die "Cannot fork: $!" if !defined $pid;
    if ($pid) {
      $s->{processes}->{$pid}=$identification;
      $s->on_start($pid,$identification);
    } else {
      $s->{in_child}=1 if !$pid;
    }
    return $pid;
  } else {
    $s->{processes}->{$$}=$identification;
    $s->on_start($$,$identification);
    return 0; # Simulating the child which returns 0
  }
}

sub finish { my ($s, $x)=@_;
  if ( $s->{in_child} ) {
    exit ($x || 0);
  }
  if ($s->{max_proc} == 0) { # max_proc == 0
    $s->on_finish($$, $x ,$s->{processes}->{$$}, 0, 0);
    delete $s->{processes}->{$$};
  }
  return 0;
}

sub wait_children { my ($s)=@_;
  return if !keys %{$s->{processes}};
  my $kid;
  do {
    $kid = $s->wait_one_child(&WNOHANG);
  } while $kid > 0 || $kid < -1; # AS 5.6/Win32 returns negative PIDs
};

sub wait_one_child { my ($s,$par)=@_;
  my $kid;
  while (1) {
    $kid = $s->_waitpid(-1,$par||=0);
    last if $kid == 0 || $kid == -1; # AS 5.6/Win32 returns negative PIDs
    redo if !exists $s->{processes}->{$kid};
    my $id = delete $s->{processes}->{$kid};
    $s->on_finish( $kid, $? >> 8 , $id, $? & 0x7f, $? & 0x80 ? 1 : 0);
    last;
  }
  $kid;
};

sub wait_all_children { my ($s)=@_;
  while (keys %{ $s->{processes} }) {
    $s->on_wait;
    $s->wait_one_child(defined $s->{on_wait_period} ? &WNOHANG : undef);
  };
}

sub run_on_finish { my ($s,$code,$pid)=@_;
  $s->{on_finish}->{$pid || 0}=$code;
}

sub on_finish { my ($s,$pid,@par)=@_;
  my $code=$s->{on_finish}->{$pid} || $s->{on_finish}->{0} or return 0;
  $code->($pid,@par); 
};

sub run_on_wait { my ($s,$code, $period)=@_;
  $s->{on_wait}=$code;
  $s->{on_wait_period} = $period;
}

sub on_wait { my ($s)=@_;
  if(ref($s->{on_wait}) eq 'CODE') {
    $s->{on_wait}->();
    if (defined $s->{on_wait_period}) {
        local $SIG{CHLD} = sub { } if ! defined $SIG{CHLD};
        select undef, undef, undef, $s->{on_wait_period}
    };
  };
};

sub run_on_start { my ($s,$code)=@_;
  $s->{on_start}=$code;
}

sub on_start { my ($s,@par)=@_;
  $s->{on_start}->(@par) if ref($s->{on_start}) eq 'CODE';
};

sub set_max_procs { my ($s, $mp)=@_;
  $s->{max_proc} = $mp;
}

# OS dependant code follows...

sub _waitpid { # Call waitpid() in the standard Unix fashion.
  return waitpid($_[1],$_[2]);
}

# On ActiveState Perl 5.6/Win32 build 625, waitpid(-1, &WNOHANG) always
# blocks unless an actual PID other than -1 is given.
sub _NT_waitpid { my ($s, $pid, $par) = @_;
  if ($par == &WNOHANG) { # Need to nonblock on each of our PIDs in the pool.
    my @pids = keys %{ $s->{processes} };
    # Simulate -1 (no processes awaiting cleanup.)
    return -1 unless scalar(@pids);
    # Check each PID in the pool.
    my $kid;
    foreach $pid (@pids) {
      $kid = waitpid($pid, $par);
      return $kid if $kid != 0; # AS 5.6/Win32 returns negative PIDs.
    }
    return $kid;
  } else { # Normal waitpid() call.
    return waitpid($pid, $par);
  }
}

{
  local $^W = 0;
  if ($^O eq 'NT' or $^O eq 'MSWin32') {
    *_waitpid = \&_NT_waitpid;
  }
}

1;
