# Supplementary material for: BSmooth: from whole genome bisulfite sequencing reads to differentially methylated regions
Source: Genome Biol. 2012 Oct 3;13(10):R83. doi: 10.1186/gb-2012-13-10-r83 (PMC3491411; doi:10.1186/gb-2012-13-10-r83)
Supplement: Additional file 3 — Data analysis code. [file gb-2012-13-10-r83-S3.gz]

Archive with 51 entries (41 files):
- bsseq
- bsseq/data
- bsseq/data/BS.chr22.rda
- bsseq/data/datalist
- bsseq/DESCRIPTION
- bsseq/inst
- bsseq/inst/CITATION
- bsseq/inst/doc
- bsseq/inst/doc/bsseq_analysis.pdf
- bsseq/inst/doc/bsseq_analysis.Rnw
- bsseq/inst/scripts
- bsseq/inst/scripts/get_BS.chr22.R
- bsseq/inst/unitTests
- bsseq/inst/unitTests/test_base.R
- bsseq/man
- bsseq/man/BS.chr22.Rd
- bsseq/man/BSmooth.Rd
- bsseq/man/BSmooth.tstat.Rd
- bsseq/man/BSseq-class.Rd
- bsseq/man/BSseq.Rd
- bsseq/man/BSseqTstat-class.Rd
- bsseq/man/data.frame2GRanges.Rd
- bsseq/man/dmrFinder.Rd
- bsseq/man/fisherTests.Rd
- bsseq/man/getCoverage.Rd
- bsseq/man/getMeth.Rd
- bsseq/man/getStats.Rd
- bsseq/man/goodnessOfFit.Rd
- bsseq/man/hasGRanges-class.Rd
- bsseq/man/internals.Rd
- bsseq/man/plotRegion.Rd
- bsseq/man/read.bsmooth.Rd
- bsseq/man/read.umtab.Rd
- bsseq/NAMESPACE
- bsseq/R
- bsseq/R/BSmooth.R
- bsseq/R/BSseq_class.R
- bsseq/R/BSseq_utils.R
- bsseq/R/dmrFinder.R
- bsseq/R/fisher.R
- bsseq/R/gof_stats.R
- bsseq/R/hasGRanges.R
- bsseq/R/plotting.R
- bsseq/R/read.R
- bsseq/R/testPackage.R
- bsseq/R/utils.R
- bsseq/tests
- bsseq/tests/runTests.R
- bsseq/vignettes
- bsseq/vignettes/bsseq.bib
- bsseq/vignettes/bsseq.Rnw
