# Supplementary material for: BSmooth: from whole genome bisulfite sequencing reads to differentially methylated regions
Source: Genome Biol. 2012 Oct 3;13(10):R83. doi: 10.1186/gb-2012-13-10-r83 (PMC3491411; doi:10.1186/gb-2012-13-10-r83)
Supplement: Additional file 3 — Data analysis code. [file gb-2012-13-10-r83-S3.gz › bsseq/DESCRIPTION]

Package: bsseq
Version: 0.4.0
Title: Analyze, manage and store bisulfite sequencing data
Description: Tools for analyzing and visualizing bisulfite sequencing data
Author: Kasper Daniel Hansen
Maintainer: Kasper Daniel Hansen <khansen@jhsph.edu>
Depends: R (>= 2.15), methods, BiocGenerics, IRanges, GenomicRanges,
        parallel, matrixStats
Imports: scales, stats, graphics, Biobase, locfit
Suggests: RUnit, bsseqData
Collate: hasGRanges.R BSseq_class.R BSseq_utils.R utils.R read.R
        BSmooth.R dmrFinder.R gof_stats.R plotting.R fisher.R
        testPackage.R
License: Artistic-2.0
LazyData: yes
biocViews: DNAMethylation
Packaged: 2012-06-29 04:40:41 UTC; khansen
