# Supplementary material for: BSmooth: from whole genome bisulfite sequencing reads to differentially methylated regions
Source: Genome Biol. 2012 Oct 3;13(10):R83. doi: 10.1186/gb-2012-13-10-r83 (PMC3491411; doi:10.1186/gb-2012-13-10-r83)
Supplement: Additional file 3 — Data analysis code. [file gb-2012-13-10-r83-S3.gz › bsseq/inst/CITATION]

bibentry("Article",
         title = "{BSmooth: from whole genome bisulfite sequencing reads to differentially methylated regions}",
         author = personList(
         person(c("Kasper", "D."), "Hansen"),
         person("Benjamin", "Langmead"),
         person(c("Rafael", "A."), "Irizarry")),
         journal = "Genome Biology",
         year = 2012,
	 note = "In press",  
         textVersion = 
         paste("KD Hansen, et al.",
               "BSmooth: from whole genome bisulfite sequencing reads to differentially methylated regions", 
"Genome Biology, In press (2012)")
)
