# Supplementary material for: BSmooth: from whole genome bisulfite sequencing reads to differentially methylated regions
Source: Genome Biol. 2012 Oct 3;13(10):R83. doi: 10.1186/gb-2012-13-10-r83 (PMC3491411; doi:10.1186/gb-2012-13-10-r83)
Supplement: Additional file 3 — Data analysis code. [file gb-2012-13-10-r83-S3.gz › bsseq/inst/doc/bsseq_analysis.Rnw]

%\VignetteIndexEntry{Analyzing WGBS with bsseq}
%\VignetteDepends{bsseq}
%\VignetteDepends{bsseqData}
%\VignettePackage{bsseq}
\documentclass[12pt]{article}
<<echo=FALSE,results=hide>>=
options(width=70)
@ 
\SweaveOpts{eps=FALSE,echo=TRUE,eval=TRUE}
\usepackage{times}
\usepackage{color,hyperref}
\usepackage{fullpage}
\usepackage[numbers]{natbib}
\usepackage{parskip}
\definecolor{darkblue}{rgb}{0.0,0.0,0.75}
\hypersetup{colorlinks,breaklinks,
            linkcolor=darkblue,urlcolor=darkblue,
            anchorcolor=darkblue,citecolor=darkblue}

\newcommand{\Rcode}[1]{{\texttt{#1}}}
\newcommand{\Rclass}[1]{{\texttt{"#1"}}}
\newcommand{\Rpackage}[1]{{\texttt{#1}}}
\newcommand{\software}[1]{\textsf{#1}}
\newcommand{\R}{\software{R}}

\title{Analyzing WGBS with the bsseq package}
\author{Kasper Daniel Hansen}
\date{Modified: June 26, 2011.  Compiled: \today}
\begin{document}

\maketitle

\section*{Introduction}

This document discusses the ins and outs of an analysis of a whole-genome shotgun bisulfite
sequencing (WGBS) dataset, using the BSmooth algorithm, which was first used in \cite{Hansen:2011}
and more formally presented and evaluated in \cite{Hansen:2012}.  The intention with the document is
to focus on analysis-related tasks and questions.  Basic usage of the \Rpackage{bsseq} package is
covered in ``The bsseq user's guide''.  It may be useful to consult the user's guide while reading
this analysis guide.

The analysis covered in this guide is too big to run on the Bioconductor build servers (since they
have a time limit of 5 minutes).  But the analysis is certainly not too big to run on a modest
computer system, and it should not take prohibitively long to do so (less than 1 hour for sure).
FIXME: better time estimate.

In this vignette we analyze chromosome 21 and 22 from \cite{Hansen:2011}.  This is primary data from
3 patients with colon cancer.  For each patient we have normal colon tissue as well as cancer colon.
The samples were run on ABI SOLiD and we generated 50bp single-end reads.  The reads were aligned
using the Merman aligner in the BSmooth suite (\url{http://www.rafalab.org/bsmooth}).  See the
primary publication for more details \cite{Hansen:2011}.

This data is contained in the \Rpackage{bsseqData}

<<load,results=hide>>=
library(bsseq)
library(bsseqData)
@ 

The \Rpackage{bsseqData} contains a script, \texttt{inst/script/create\_BS.cancer.R}, describing how
this data is created from the Merman alignment output (also contained in the package).  Note that
the current version of the BSmooth pipeline uses a slightly different alignment output format.

The following object contains the unsmoothed ``raw'' summarized alignment data.
<<showData>>=
BS.cancer.ex
pData(BS.cancer.ex)
@ 

\section*{Smoothing}

The first step of the analysis is to smooth the data

<<smooth,eval=FALSE>>=
BS.cancer.ex.fit <- BSmooth(BS.cancer.ex, mc.cores = 6, verbose = TRUE)
@ 

For ease of use, the \Rpackage{bsseqData} includes the result of this command:
<<showDataFit>>=
data(BS.cancer.ex.fit)
BS.cancer.ex.fit
@ 

This step uses parallelization where each sample is run on a separate core using \Rcode{mclapply}
from the \Rpackage{parallel} package.  This form of parallelization is built into \Rpackage{bsseq},
and (as written) requires access to a machine with 6 cores and enough RAM.  The smoothing step is
being done completely independently on each sample, so if you have a lot of samples (or other
circumstances), an alternative is to split the computations manually.  A later subsection shows some
example code for doing that.

Let us discuss coverage and representation.  The \Rcode{BS.cancer.ex} object contains all annotated
CpGs on human chromosome 21 and 22, whether or not there is actual data.  Since we have multiple
samples, we can roughly divide the genome into 3 categories: CpGs where all samples have data, CpGs
where none of the samples have data and CpGs where some, but not all, of the samples have data.
Examining the object at hand, we get

<<cpgNumbers>>=
## The average coverage of CpGs on the two chromosomes
round(colMeans(getCoverage(BS.cancer.ex)), 1)
## Number of CpGs in two chromosomes
length(BS.cancer.ex)
## Number of CpGs which are covered by at least 1 read in all 6 samples
sum(rowSums(getCoverage(BS.cancer.ex) >= 1) == 6)
## Number of CpGs with 0 coverage in all samples
sum(rowSums(getCoverage(BS.cancer.ex)) == 0)
@ 

The CpG coverage is roughly 4x, so we would expect many zero coverage CpGs by
chance. although that should not necessarily occur in all 6 samples at the same CpG.  If we assume
that coverage genome-wide is Poisson distributed with a parameter (lambda) of 4, we would expect
<<poisson>>=
logp <- ppois(0, lambda = 4, lower.tail = FALSE, log.p = TRUE)
round(1 - exp(6 * logp), 3)
@ 
of the CpGs to have at least one sample with zero coverage.

There are roughly 130k CpGs with no data at all in any of the 6 samples.  This can happen either
because of chance (although that is unlikely) or because the CpG is unmappable.  Since we are
dealing with bisulfite converted reads, the unmappable portion of the genome is greater than with
normal DNA-sequencing.  For this experiment we only used 50bp single-end reads (in our experience
using 100bp paired-end reads greatly increases the mappable percentage of the genome).  These CpGs
(with zero coverage in all samples) are in some sense easy to deal with: one should of course be
careful drawing conclusions about CpGs with no data.

We have roughly $959 - 573 - 136 = 250$k CpGs where some (but not all) of the samples have zero
coverage, and these are in some sense harder to deal with.  Since we have very low coverage to begin
with, it may happen just by chance that a single sample have zero coverage, and it may be too
restrictive to just exclude these CpGs from an analysis.

Smoothing is done separately for each sample, only using the data where the coverage (for that
sample) is non-zero.  This estimates a genome-wide methylation profile, which is then
\emph{evaluated} in all CpGs in the \Rclass{BSseq} object.  As a result, after smoothing, every CpG
in the object has an estimated methylation value.  This is very nice for the situation where you
want to compare a single CpG across multiple samples, but one or two of the samples have zero
coverage by chance.  But note that these smoothed methylation profiles makes less sense in the parts
of the genome where there are no covered CpGs nearby.  We fix this by removing these CpGs after
smoothing, see below.

Other arguments to the \Rcode{BSmooth} function are \Rcode{mc.cores}, \Rcode{mc.preschedule},
\Rcode{parallelBy} which controls the parallelization built into the function as well as \Rcode{ns},
\Rcode{h}, \Rcode{maxGap} which controls the smoothing.  \Rcode{ns} is the minimum number of CpGs
contained in each window, \Rcode{h} is half the minimum window with (the actual window width is
either 2 times \Rcode{h} or wide enough to contain \Rcode{ns} covered CpGs, whichever is greater).
Note that the window width is different at each position in the genome and may also be different for
different samples at the same position, since it depends on how many nearby CpGs with non-zero
coverage.  Per default, a smoothing cluster is a whole chromosome.  By ``cluster'' we mean a set of
CpGs which are processed together.  This means that even if there is a large distance between two
CpGs, we borrow strength between them.  By setting \Rcode{maxGap} this can be prevented since the
argument describes the longest distance between two CpGs before a cluster is broken up into two
clusters.

\subsubsection*{Manually splitting the smoothing computation}


An example, only showing sample 1 and 2 for brevity, is (this example is not being run):

<<smoothSplit,eval=FALSE>>=
## Split datag
BS1 <- BS.cancer.ex[, 1]
save(BS1, file = "BS1.rda")
BS2 <- BS.cancer.ex[, 2]
save(BS1, file = "BS1.rda")
## done splitting

## Do the following on each node

## node 1
load("BS1.rda")
BS1.fit <- BSmooth(BS1)
save(BS1.fit)
save(BS1.fit, file = "BS1.fit.rda")
## done node 1

## node 2
load("BS2.rda")
BS2.fit <- BSmooth(BS2)
save(BS2.fit, file = "BS2.fit.rda")
## done node 2

## join; in a new R session
load("BS1.fit.rda")
load("BS2.fit.rda")
BS.fit <- combine(BS1.fit, BS2.fit)
@ 
This still requires that you have one node with enough RAM to hold all samples in memory. 


\section*{Computing t-statistics}

Before computing t-statistics, we will remove CpGs with little or no coverage.  If this is not done,
you may find many DMRs in areas of the genome with very little coverage, which are most likely false
positives.  It is open to personal preferences exactly which CpGs to remove, but for this analysis
we will only keep CpGs where at least 2 cancer samples and at least 2 normal samples have at least
2x in coverage.  For readability, we store the coverage in a separate matrix (this is just due to
line breaks in Sweave)
<<keepLoci>>=
BS.cov <- getCoverage(BS.cancer.ex.fit)
keepLoci <- which(rowSums(BS.cov[, c("C1", "C2", "C3")] >= 2) >= 2 &
                  rowSums(BS.cov[, c("N1", "N2", "N3")] >= 2) >= 2)
length(keepLoci)
BS.cancer.ex.fit <- BS.cancer.ex.fit[keepLoci,]
@ 

We are now ready to compute t-statistics, by
<<BSmooth.tstat>>=
BS.cancer.tstat <- BSmooth.tstat(BS.cancer.ex.fit, 
                                 group1 = c("C1", "C2", "C3"),
                                 group2 = c("N1", "N2", "N3"), 
                                 estimate.var = "group2",
                                 local.correct = TRUE,
                                 verbose = TRUE)
BS.cancer.tstat
@ 

The arguments to \Rcode{BSmooth.tstat} are simple.  \Rcode{group1} and \Rcode{group2} contain the
sample names of the two groups being compared (it is always group1 - group2), and indices may be
used instead of sample names.  \Rcode{estimate.var} describes which samples are being used to
estimate the variability.  Because this is a cancer dataset, and cancer have higher variability than
normals, we only use the normal samples to estimate the variability.  Other choices of
\Rcode{estimate.var} are \Rcode{same} (assume same variability in each group) and \Rcode{paired} (do
a paired t-test).  The argument \Rcode{local.correct} describes whether we should use a large-scale
(low-frequency) mean correction.  This is especially important in cancer where we have found many
large-scale methylation differences between cancer and normals.

We can look at the marginal distribution of the t-statistic by

\setkeys{Gin}{width=0.5\textwidth}
<<plotTstat,fig=TRUE,width=5,height=5>>=
plot(BS.cancer.tstat)
@ 
\setkeys{Gin}{width=0.8\textwidth}


The ``blocks'' of hypomethylation are clearly visible in the marginal distribution of the
uncorrected t-statistics.

Even in comparisons where we do not observe these large-scale methylation differences, it often
improves the marginal distribution of the t-statistics to locally correct them (``improves'' in the
sense of making them more symmetric).

\section*{Finding DMRs}

Once t-statistics have been computed, we can compute differentially methylated regions (DMRs) by
thresholding the t-statistics.  Here we use a cutoff of $4.6$, which was chosen by looking at the
quantiles of the t-statistics (for the entire genome).
<<dmrs>>=
dmrs0 <- dmrFinder(BS.cancer.tstat, cutoff = c(-4.6, 4.6))
dmrs <- subset(dmrs0, n >= 3 & abs(meanDiff) >= 0.1)
nrow(dmrs)
head(dmrs, n = 3)
@ 

Here, we filter out DMRs that do not have at least 3 CpGs in them and at least a mean difference
(across the DMR) in methylation between normal and cancers of at least 0.1.  While the exact values
of these two filters can be debated, it is surely a good idea to use something like this.

Other arguments to \Rcode{dmrFinder} are \Rcode{qcutoff} which chooses a quantile-based cutoff (for
example \Rcode{qcutoff = c(0.01, 0.99)}) and \Rcode{maxGap} which makes sure that a DMR is being
split if there are two CpGs with more than \Rcode{maxGap} between them (default of 300bp).

We rank DMRs by the column \Rcode{areaStat} which is the sum of the t-statistics in each CpG.  This
is kind of the area of the DMR, except that it is weighted by the number of CpGs and not by genomic
length.  This is currently the best statistic we know, although it is far from perfect (we would
like to do something better).

\section*{Plotting}

It is \emph{always} a good idea to look at the DMRs.  One way of encoding standard plotting
parameters like \Rcode{col}, \Rcode{lty}, and \Rcode{lwd} is to add columns to the \Rcode{pData},
like 

<<plotSetup>>=
pData <- pData(BS.cancer.ex.fit)
pData$col <- rep(c("red", "blue"), each = 3)
pData(BS.cancer.ex.fit) <- pData
@ 

Once this is setup, we can plot a single DMR like

\setkeys{Gin}{width=1\textwidth}
<<plotDmr,fig=TRUE,width=10,height=5>>=
plotRegion(BS.cancer.ex.fit, dmrs[1,], extend = 5000, addRegions = dmrs)
@ 
\setkeys{Gin}{width=0.8\textwidth}
\vspace*{-6\baselineskip}

\Rcode{extend} tells us how many bp to extend to either side of the plotting region.
\Rcode{addRegions} is a \Rclass{data.frame} or \Rcode{GRanges} listing additional regions that
should be highlighted.

Typically, we plot hundreds of DMRs in a single PDF file and use external tools to look at them.
For this purpose, \Rcode{plotManyRegions} is very useful since it is much faster than plotting
individual DMRs with \Rcode{plotRegion}.  An example (not run) is
<<plotManyRegions,eval=FALSE>>=
pdf(file = "dmrs_top200.pdf", width = 10, height = 5)
plotManyRegions(BS.cancer.ex.fit, dmrs[1:200,], extend = 5000, 
                addRegions = dmrs)
dev.off()
@ 
which plots the top200.

\section*{Question and answers}

\textbf{1. The BSmooth algorithm is supposed to give smooth methylation estimates.  Yet, when I plot
  the smoothed values, I see jagged lines, which do not look smooth to me.}

We estimate a genome-wide methylation profile that is a smooth function of the genomic position.
However, this profile is not stored in the \Rclass{BSseq} objects.  Instead, we evaluate this smooth
profile in the methylation loci in the object.  An example (made-up values) is
\begin{verbatim}
pos  meth
1     0.1
3     0.1
5     0.1
200   0.6
203   0.6
205   0.6
\end{verbatim}

For plotting we do linear interpolation between this points.  The end result is that the methylation
profile may appear jagged especially if there is a ``big'' distance between two CpGs (between pos
\texttt{5} and \texttt{200} above).  If we wanted to plot truly smooth profiles we would have to
store the methylation profile evaluated at a regular grid across the genome.  This takes up a lot of
space and would add complications to the internal data structures.


%%
%% Backmatter
%%

\bibliographystyle{unsrturl}
\bibliography{bsseq}

\section*{SessionInfo}

<<sessionInfo,results=tex,eval=TRUE,echo=FALSE>>=
toLatex(sessionInfo())
@ 

\end{document}

% Local Variables:
% eval: (add-hook 'LaTeX-mode-hook '(lambda () (if (string= (buffer-name) "bsseq_analysis.Rnw") (setq fill-column 100))))
% LocalWords: LocalWords bisulfite methylation methylated CpG CpGs DMR bsseq bp 
% LocalWords: DMRs differentially ABI SOLiD dataset WGBS BSmooth 
% LocalWords: parallelization Bioconductor hypomethylation genomic pos PDF thresholding
% LocalWords: mappable unmappable indices normals quantile
% End:
