# Supplementary material for: BSmooth: from whole genome bisulfite sequencing reads to differentially methylated regions
Source: Genome Biol. 2012 Oct 3;13(10):R83. doi: 10.1186/gb-2012-13-10-r83 (PMC3491411; doi:10.1186/gb-2012-13-10-r83)
Supplement: Additional file 3 — Data analysis code. [file gb-2012-13-10-r83-S3.gz › bsseq/inst/scripts/get_BS.chr22.R]

## The following script downloads and constructs the BS.chr22 dataset,
## included in the bsseq package

library(bsseq)

## First we download.  Each file is slightly less than 200 MB

download.file(url = "ftp://ftpuser3:s3qu3nc3@neomorph.salk.edu/mc/mc_imr90_r1.tar.gz",
              destfile = "mc_imr90_r1.tar.gz")
untar("mc_imr90_r1.tar.gz",  "mc_imr90_r1/mc_imr90_r1_22", compressed = TRUE)
download.file(url = "ftp://ftpuser3:s3qu3nc3@neomorph.salk.edu/mc/mc_imr90_r2.tar.gz",
              destfile = "mc_imr90_r2.tar.gz")
untar("mc_imr90_r2.tar.gz",  "mc_imr90_r2/mc_imr90_r2_22", compressed = TRUE)

## Now the workhorse function

read.lister <- function(file) {
    dat <- read.table(file, skip = 1, row.names = NULL,
                      col.names = c("chr", "pos", "strand", "context", "M", "Cov"),
                      colClasses = c("character", "integer", "character",
                      "character", "integer", "integer"))
    ## we remove all non-CpG calls.  This includes SNPs
    dat <- dat[dat$context == "CG",]
    dat$context <- NULL
    dat$chr <- paste("chr", dat$chr, sep = "")
    ## Now we need to handle that the data has separate lines for each strand
    ## We join these
    tmp <- dat[dat$strand == "+",]
    BS.forward <- BSseq(pos = tmp$pos, chr = tmp$chr, M = as.matrix(tmp$M, ncol = 1),
                        Cov = as.matrix(tmp$Cov, ncol = 1), sampleNames = "forward")
    tmp <- dat[dat$strand == "-",]
    BS.reverse <- BSseq(pos = tmp$pos - 1L, chr = tmp$chr, M = as.matrix(tmp$M, ncol = 1),
                        Cov = as.matrix(tmp$Cov, ncol = 1), sampleNames = "reverse")
    BS <- combine(BS.forward, BS.reverse)
    BS <- collapseBSseq(BS, columns = c("a", "a"))
    BS
}

BS.r1 <- read.lister("mc_imr90_r1/mc_imr90_r1_22")
sampleNames(BS.r1) <- "r1"
BS.r2 <- read.lister("mc_imr90_r2/mc_imr90_r2_22")
sampleNames(BS.r2) <- "r2"

BS.chr22 <- combine(BS.r1, BS.r2)
pData(BS.chr22)$Rep <- c("replicate1", "replicate2")
validObject(BS.chr22)
pData(BS.chr22)

save(BS.chr22, file = "BS.chr22.rda")
library(tools)
resaveRdaFiles("BS.chr22.rda")
