# Supplementary material for: BSmooth: from whole genome bisulfite sequencing reads to differentially methylated regions
Source: Genome Biol. 2012 Oct 3;13(10):R83. doi: 10.1186/gb-2012-13-10-r83 (PMC3491411; doi:10.1186/gb-2012-13-10-r83)
Supplement: Additional file 3 — Data analysis code. [file gb-2012-13-10-r83-S3.gz › bsseq/man/BS.chr22.Rd]

\name{BS.chr22}
\alias{BS.chr22}
\docType{data}
\title{
  Whole-genome bisulfite sequencing for chromosome 22 from Lister et al.
}
\description{
  This dataset represents chromosome 22 from the IMR90 cell line
  sequenced in Lister et al.  Only CpG methylation are included (there
  were very few non-CpG loci).  The two samples are two different
  extractions from the same cell line (ie. technical replicates), and
  are pooled in the analysis in the original paper.
}
\usage{data(BS.chr22)}
\format{
  An object of class \code{"BSseq"}.
}
\details{
  All coordinates are in hg18.
}
\source{
  Obtained from \url{http://neomorph.salk.edu/human_methylome/data.html}
  specifically the files \url{mc_h1_r1.tar.gz} and
  \url{mc_h1_r1.tar.gz}.  A script which downloads these files and
  constructs the \code{BS.chr22} object may be found in
  \file{inst/scripts/get_BS.chr22.R}.
}
\references{
  Lister et al. (2010). \emph{Human DNA methylomes at base resolution
    show widespread epigenomic differences}.  Nature 462, 315-322.
}
\examples{
data(BS.chr22)
}
\keyword{datasets}
