# Supplementary material for: BSmooth: from whole genome bisulfite sequencing reads to differentially methylated regions
Source: Genome Biol. 2012 Oct 3;13(10):R83. doi: 10.1186/gb-2012-13-10-r83 (PMC3491411; doi:10.1186/gb-2012-13-10-r83)
Supplement: Additional file 3 — Data analysis code. [file gb-2012-13-10-r83-S3.gz › bsseq/man/BSmooth.tstat.Rd]

\name{BSmooth.tstat}
\alias{BSmooth.tstat}
\title{
  Compute t-statistics based on smoothed whole-genome bisulfite
  sequencing data.
}
\description{
  Compute t-statistics based on smoothed whole-genome bisulfite
  sequencing data.
}
\usage{
BSmooth.tstat(BSseq, group1, group2,
  estimate.var = c("same", "paired", "group2"), local.correct = TRUE,
  maxGap = NULL, qSd = 0.75, k = 101, mc.cores = 1, verbose = TRUE)
}
\arguments{
  \item{BSseq}{An object of class \code{"BSseq"}.}
  \item{group1}{A vector of sample names or indexes for the \sQuote{treatment}
    group.} 
  \item{group2}{A vector of sample names or indexes for the \sQuote{control}
    group.} 
  \item{estimate.var}{How is the variance estimated, see details.}
  \item{local.correct}{A logical; should local correction be used, see
    details.} 
  \item{maxGap}{A scalar greater than 0, see details.}
  \item{qSd}{A scalar between 0 and 1, see details.}
  \item{k}{A positive scalar, see details.}
  \item{mc.cores}{The number of cores used.}
  \item{verbose}{Should the function be verbose?}
}
\details{
  T-statistics are formed as the difference in means between group 1 and
  group 2 divided by an estimate of the standard deviation, assuming
  that the variance in the two groups are the same (\code{same}), that
  we have paired samples (\code{paired}) or only estimate the variance
  based on group 2 (\code{group2}).  The standard deviation estimates
  are then smoothed (using a running mean with a width of \code{k}) and
  thresholded (using \code{qSd} which sets the minimum standard
  deviation to be the \code{qSd}-quantile).  Optionally, the
  t-statistics are corrected for low-frequency patterns.

  It is sometimes useful to use \code{local.correct} even if no large
  scale changes in methylation have been found; it makes the marginal
  distribution of the t-statistics more symmetric.

  Additional details in the reference.
}
\value{
  An object of class \code{"BSseqTstat"}.
}
\author{
  Kasper Daniel Hansen \email{khansen@jhsph.edu}
}
\references{
  KD Hansen, B Langmead, and RA Irizarry (2012). \emph{BSmooth: from
  whole genome bisulfite sequencing reads to differentially methylated
  regions}. Submitted.
}
\seealso{
  \code{\link{BSmooth}} for the input object and
  \code{\linkS4class{BSseq}} for its class.
  \code{\linkS4class{BSseqTstat}} describes the return class.  This
  function is likely to be followed by the use of
  \code{\link{dmrFinder}}.  And finally, see the package vignette(s) for
  more information on how to use it.
}
\examples{
\dontrun{
require(bsseqData)
BS.tstat <- BSmooth.tstat(BS.cancer.ex.fit,
                          group1 = c("C1", "C2", "C3"),
                          group2 = c("N1", "N2", "N3"),
                          estimate.var = "group2")
BS.tstat
}
}
