# Supplementary material for: BSmooth: from whole genome bisulfite sequencing reads to differentially methylated regions
Source: Genome Biol. 2012 Oct 3;13(10):R83. doi: 10.1186/gb-2012-13-10-r83 (PMC3491411; doi:10.1186/gb-2012-13-10-r83)
Supplement: Additional file 3 — Data analysis code. [file gb-2012-13-10-r83-S3.gz › bsseq/man/BSseq-class.Rd]

\name{BSseq-class}
\Rdversion{1.1}
\docType{class}
\alias{BSseq-class}
\alias{[,BSseq-method}
\alias{combine,BSseq,BSseq-method}
\alias{dim,BSseq-method}
\alias{ncol,BSseq-method}
\alias{nrow,BSseq-method}
\alias{pData,BSseq-method}
\alias{phenoData,BSseq-method}
\alias{phenoData<-,BSseq,AnnotatedDataFrame-method}
\alias{pData<-,BSseq,data.frame-method}
\alias{sampleNames,BSseq-method}
\alias{sampleNames<-,BSseq,ANY-method}
\alias{show,BSseq-method}
\alias{getBSseq}
\alias{collapseBSseq}
\alias{orderBSseq}
\alias{chrSelectBSseq}
\alias{hasBeenSmoothed}

\title{Class BSseq}
\description{
  A class for representing whole-genome or capture bisulfite sequencing
  data.
}
\section{Objects from the Class}{
An object from the class links together several pieces of information.
(1) genomic locations stored as a \code{GRanges} object, a location by
samples matrix of M values, a location by samples matrix of Cov
(coverage) values and phenodata information.  In addition, there are
slots for representing smoothed data.  Objects can be created by calls
of the form \code{BSseq(...)}.   
}
\section{Slots}{
  \describe{
    \item{\code{gr}:}{Object of class \code{"GRanges"} giving genomic
      locations.}
    \item{\code{M}:}{Object of class \code{"matrix"}.  This is a
      location by sample matrix of the number of reads supporting
      methylation.} 
    \item{\code{Cov}:}{Object of class \code{"matrix"}.  This is a
      location by sample matrix of the coverage.}
    \item{\code{coef}:}{Object of class \code{"matrixOrNULL"}.  This is
      an optional slot representing smoothed data.}
    \item{\code{se.coef}:}{Object of class \code{"matrixOrNULL"}.  This
      is an optional slot representing standard errors of the
      smoothing.} 
    \item{\code{trans}:}{Object of class \code{"function"}.  This
      function transforms the \code{coef} slot from the scale the
      smoothing was done to the 0-1 methylation scale.}
    \item{\code{parameters}:}{Object of class \code{"list"}.  A list of
      parameters representing for example how the data was smoothed.}
    \item{\code{phenoData}:}{Object of class
      \code{"AnnotatedDataFrame"}.  Sample information.}
  }
}
\section{Methods}{
  \describe{
    \item{[}{\code{signature(x = "BSseq")}: Subsetting by location
      (using integer indices) or sample (using integers or sample
      names).}
    \item{dim}{The dimensions of the object (number of locations by
      number of samples).}
    \item{ncol}{The number of columns (equal to the number of samples).} 
    \item{nrow}{The number of rows (equal to the number of genomic
      locations).} 
    \item{sampleNames,sampleNames<-}{Sample names and its replacement
      function for the object.}
    \item{phenoData,phenoData<-}{Obtain and replace the \code{phenoData}
      slot.}
    \item{pData,pData<-}{Obtain and replace the \code{pData} slot of the
      \code{phenoData} slot.}
    \item{show}{The show method.}
    \item{combine}{This function combines two \code{BSSeq} objects.
      The genomic locations of the new object is the union of the
      genomic locations of the individual objects.  In addition, the
      methylation data matrices are placed next to each other (as
      appropriate wrt. the new genomic locations) and zeros are entered
      into the matrices as needed.}
}}
\section{Utilities}{
  This class extends \code{hasGRanges} and therefore inherits a number
  of useful \code{GRanges} methods that operate on the \code{gr} slot,
  used for accessing and setting the genomic locations and also do
  \code{subsetByOverlaps}. 
  
  There are a number of almost methods-like functions for operating on
  objects of class \code{"BSseq"}, including \code{getBSseq},
  \code{collapseBSseq}, and \code{orderBSseq}.  They are detailed below.

  \describe{
    \item{\code{collapseBSseq(BSseq, columns)}}{
    
      is used to collapse an object of class \code{"BSseq"}.  By
      collapsing we simply mean that certain columns (samples) are merge
      together by summing up the methylation evidence and coverage.
      This is a useful function if you start by reading in a dataset
      based on say flowcells and you (after QC) want to simply add a
      number of flowcells into one sample.  The argument \code{columns}
      specify which samples are to be merged, in the following way: it
      is a character vector of new sample names, and the names of the
      column vector indicates which samples in the \code{BSseq} object
      are to be collapsed.  If \code{columns} have the same length as
      the number of rows of \code{BSseq} (and has no names) it is
      assumed that the ordering corresponds to the sample ordering in
      \code{BSseq}.}

    \item{\code{orderBSseq(BSseq, seqOrder = NULL)}}{

      simply orders an object of class \code{"BSseq"} according to
      (increasing) genomic locations.  The \code{seqOrder} vector is a
      character vector of \code{seqnames(BSseq)} describing the order of
      the chromosomes.  This is useful for ordering \code{chr1} before
      \code{chr10}.}

    \item{\code{chrSelectBSseq(BSseq, seqnames = NULL, order = FALSE)}}{

      subsets and optionally reorders an object of class \code{"BSseq"}.
      The \code{seqnames} vector is a character vector of
      \code{seqnames(BSseq)} describing which chromosomes should be
      retained.  If \code{order} is \code{TRUE}, the chromosomes are
      also re-ordered using \code{orderBSseq}.}

    \item{\code{getBSseq(BSseq, type = c("Cov", "M", "gr", "coef",
	"se.coef", "trans",  "parameters"))}}{

      is a general accessor: is used to obtain a specific slot of an
      object of class \code{"BSseq"}.  It is primarily intended for
      internal use in the package, for users we recommend \code{granges}
      to get the genomic locations, \code{getCoverage} to get the
      coverage slots and \code{getMeth} to get the smoothed values (if
      they exist).  }

    \item{\code{hasBeenSmoothed(BSseq)}}{

      This function returns a logical depending on whether or not the
      \code{BSseq} object has been smoothed using \code{BSmooth}.  }
  }
}

\author{
  Kasper Daniel Hansen \email{khansen@jhsph.edu}
}
\seealso{
  The package vignette.  \code{\link{BSseq}} for the constructor
  function.  \code{\linkS4class{hasGRanges}} for accessing the genomic
  locations.  \code{\link{getBSseq}}, \code{\link{getCoverage}}, and
  \code{\link{getMeth}} for accessing the data stored in the object and
  finally \code{\link{BSmooth}} for smoothing the bisulfite sequence
  data. 
}
\examples{
M <- matrix(1:9, 3,3)
colnames(M) <- c("A1", "A2", "A3")
BStest <- BSseq(pos = 1:3, chr = c("chr1", "chr2", "chr1"), M = M, Cov = M + 2)
chrSelectBSseq(BStest, seqnames = "chr1", order = TRUE)
collapseBSseq(BStest, columns = c("A1" = "A", "A2" = "A", "A3" = "B"))
}
\keyword{classes}
