# Supplementary material for: BSmooth: from whole genome bisulfite sequencing reads to differentially methylated regions
Source: Genome Biol. 2012 Oct 3;13(10):R83. doi: 10.1186/gb-2012-13-10-r83 (PMC3491411; doi:10.1186/gb-2012-13-10-r83)
Supplement: Additional file 3 — Data analysis code. [file gb-2012-13-10-r83-S3.gz › bsseq/man/BSseqTstat-class.Rd]

\name{BSseqTstat-class}
\Rdversion{1.1}
\docType{class}
\alias{BSseqTstat}
\alias{BSseqTstat-class}
\alias{[,BSseqTstat-method}
\alias{show,BSseqTstat-method}
\title{Class BSseqTstat}
\description{
  A class for representing t-statistics for smoothed whole-genome
  bisulfite sequencing data.
}
\usage{
  BSseqTstat(gr = NULL, stats = NULL, parameters = NULL)
}
\arguments{
  \item{gr}{The genomic locations as an object of class \code{GRanges}.}
  \item{stats}{The statistics, as a matrix.}
  \item{parameters}{A list of parameters.}
}
\section{Objects from the Class}{
Objects can be created by calls of the form \code{BSseqTstat(...)}.
However, usually objects are returned by \code{BSmooth.tstat(...)} and
not constructed by the user..
}
\section{Slots}{
  \describe{
    \item{\code{stats}:}{This is a matrix with columns representing
      various statistics for methylation loci along the genome.}
    \item{\code{parameters}:}{Object of class \code{"list"}.  A list of
      parameters representing how the t-statistics were computed.}
    \item{\code{gr}:}{Object of class \code{"GRanges"} giving genomic
      locations.} 
  }
}
\section{Extends}{
Class \code{"\linkS4class{hasGRanges}"}, directly.
}
\section{Methods}{
  \describe{
    \item{[}{The subsetting operator; one may only subset in one
      dimension, corresponding to methylation loci.}
    \item{show}{The show method.}
  }
}
\section{Utilities}{
  This class extends \code{hasGRanges} and therefore inherits a number
  of useful \code{GRanges} methods that operate on the \code{gr} slot,
  used for accessing and setting the genomic locations and also do
  \code{subsetByOverlaps}. 
  }
\author{
  Kasper Daniel Hansen \email{khansen@jhsph.edu}
}
\seealso{
  The package vignette(s).  \code{\linkS4class{hasGRanges}} for accessing
  the genomic locations.  \code{\link{BSmooth.tstat}} for a function
  that objects of class \code{"BSseqTstat"}, and \code{\link{dmrFinder}}
  for a function that computes DMRs based on the t-statistics.  
}
\keyword{classes}
