# Supplementary material for: BSmooth: from whole genome bisulfite sequencing reads to differentially methylated regions
Source: Genome Biol. 2012 Oct 3;13(10):R83. doi: 10.1186/gb-2012-13-10-r83 (PMC3491411; doi:10.1186/gb-2012-13-10-r83)
Supplement: Additional file 3 — Data analysis code. [file gb-2012-13-10-r83-S3.gz › bsseq/man/dmrFinder.Rd]

\name{dmrFinder}
\alias{dmrFinder}
\title{
  Finds differentially methylated regions for whole genome bisulfite
  sequencing data.
}
\description{
  Finds differentially methylated regions for whole genome bisulfite
  sequencing data.  Essentially identifies regions of the genome where
  all methylation loci have an associated t-statistic that is beyond a
  (low, high) cutoff.
}
\usage{
dmrFinder(BSseqTstat, cutoff = NULL, qcutoff = c(0.025, 0.975),
  maxGap=300, column = c("tstat.corrected", "tstat"),
  verbose = TRUE)
}
\arguments{
  \item{BSseqTstat}{An object of class \code{BSseqTstat}.}
  \item{cutoff}{The cutoff of the t-statistics.  This should be a vector
    of length two giving the (low, high) cutoff.  If \code{NULL}, see
    \code{qcutoff}.} 
  \item{qcutoff}{In case \code{cutoff} is \code{NULL}, compute the
    cutoff using these quantiles of the t-statistic.}
  \item{maxGap}{If two methylation loci are separated by this distance,
    break a possible DMR.  This guarantees that the return DMRs have CpGs
    that are this distance from each other.}
  \item{column}{Which t-statistic column should be used?}
  \item{verbose}{Should the function be verbose?}
}
\details{
  The workhorse function is \code{BSmooth.tstat} which sets up a
  t-statistic for a comparison between two groups.

  Note that post-processing of these DMRs are likely to be necessary,
  filtering for example for length (or number of loci).
}
\value{
  A \code{data.frame} with columns
    \item{start,end,width,chr}{genomic locations and width.}
    \item{n}{The number of methylation loci.}
    \item{invdensity}{Average length per loci.}
    \item{group1.mean}{The mean methylation level across samples and
      loci in 'group1'.}
    \item{group2.mean}{The mean methylation level across samples and
      loci in 'group2'.}
    \item{meanDiff}{The mean difference in methylation level; the
      difference between \code{group1.mean} and \code{group2.mean}.}
    \item{idxStart, idxEnd, cluster}{Internal use.}
    \item{areaStat}{The 'area' of the t-statistic; equal to the sum of
      the t-statistics for the individual methylation loci.}
    \item{direction}{either \sQuote{hyper} or \sQuote{hypo}.}
    \item{areaStat.corrected}{Only present if \code{column =
	"tstat.corrected"}, contains the area of the corrected t-statistics.}
}
\author{
  Kasper Daniel Hansen \email{khansen@jhsph.edu}.
}
\references{
  KD Hansen, B Langmead, and RA Irizarry (2012).  \emph{BSmooth: from
  whole genome bisulfite sequencing reads to differentially methylated
  regions}. Submitted.
}
\seealso{
    The package vignette(s).  Also \code{\link{BSmooth.tstat}} for the
  function construction the input object and
  \code{\linkS4class{BSseqTstat}} for the class of the object.
}
\examples{
\dontrun{
require(bsseqData)
BS.tstat <- BSmooth.tstat(BS.cancer.ex.fit,
                          group1 = c("C1", "C2", "C3"),
                          group2 = c("N1", "N2", "N3"),
                          estimate.var = "group2")
dmrs0 <- dmrFinder(BS.tstat, cutoff = c(-4.6, 4.6), verbose = TRUE)
dmrs <- subset(dmrs0, abs(meanDiff) > 0.1 & n >= 3)
}
}
