# Supplementary material for: BSmooth: from whole genome bisulfite sequencing reads to differentially methylated regions
Source: Genome Biol. 2012 Oct 3;13(10):R83. doi: 10.1186/gb-2012-13-10-r83 (PMC3491411; doi:10.1186/gb-2012-13-10-r83)
Supplement: Additional file 3 — Data analysis code. [file gb-2012-13-10-r83-S3.gz › bsseq/man/getMeth.Rd]

\name{getMeth}
\alias{getMeth}
\title{
  Obtain methylation estimates for BSseq objects.
}
\description{
  Obtain methylation estimates for BSseq objects, both smoothed and raw.
}
\usage{
getMeth(BSseq, regions = NULL, type = c("smooth", "raw"),
  what = c("perBase", "perRegion"), confint = FALSE, alpha = 0.95)
}
\arguments{
  \item{BSseq}{An object of class \code{"BSseq"}.}
  \item{regions}{An optional \code{"data.frame"} or 
    \code{"GenomicRanges"} object specifying a number of genomic regions.}
  \item{type}{This returns either smoothed or raw estimates of the methylation level.}
  \item{what}{The type of return object, see details.}
  \item{confint}{Should a confidence interval be return for the
    methylation estimates (see below).  This is only supported if
    \code{what} is equal to \code{perBase}.}
  \item{alpha}{alpha value for the confidence interval.}
}
\note{
  A \code{"BSseq"} object needs to be smoothed by the function
  \code{BSmooth} in order to support \code{type = "smooth"}.
}
\value{
  If \code{region = NULL} the \code{what} argument is ignored.  This is
  also the only situation in which \code{confint = TRUE} is supported.
  The return value is either a matrix (\code{confint = FALSE} or a list
  with three components \code{confint = TRUE} (\code{"meth"},
  \code{"upper"} and \code{"lower"}), giving the methylation estimates
  and (optionally) confidence intervals.

  Confidence intervals for \code{type = "smooth"} is based on standard
  errors from the smoothing algorithm (if present).  Otherwise it is
  based on pointwise confidence intervals for binomial distributions
  described in Agresti (see below), specifically the score confidence
  interval. 

  If \code{regions} are specified, \code{what = "perBase"} will make the
  function return a list, each element of the list being a matrix
  corresponding to a genomic region (and each row of the matrix being a
  loci inside the region).  If \code{what = "perRegion"} the function
  returns a matrix, with each row corresponding to a region and
  containing the average methylation level in that region.
}
\references{
A Agresti and B Coull (1998). \emph{Approximate Is Better than "Exact"
for Interval Estimation of Binomial Proportions}. The American
Statistician 52, 119-126.
}
\author{
  Kasper Daniel Hansen \email{khansen@jhsph.edu}.
}
\seealso{
  \code{\linkS4class{BSseq}} for the \code{"BSseq"} class and
  \code{\link{BSmooth}} for smoothing such an object.
}
\examples{
  head(getMeth(BS.chr22, type = "raw"))
  reg <- GRanges(seqnames = c("chr22", "chr22"),
    ranges = IRanges(start = c(1, 2*10^7), end = c(2*10^7 +1, 4*10^7)))
  head(getMeth(BS.chr22, regions = reg, type = "raw", what = "perBase"))
}
