# Supplementary material for: BSmooth: from whole genome bisulfite sequencing reads to differentially methylated regions
Source: Genome Biol. 2012 Oct 3;13(10):R83. doi: 10.1186/gb-2012-13-10-r83 (PMC3491411; doi:10.1186/gb-2012-13-10-r83)
Supplement: Additional file 3 — Data analysis code. [file gb-2012-13-10-r83-S3.gz › bsseq/man/getStats.Rd]

\name{getStats}
\alias{getStats}
\title{
  Obtain statistics from a BSseqTstat object
}
\description{
  Essentially an accessor function for the statistics of a \code{"BSseqTstat"}
  object.
}
\usage{
getStats(BSseqTstat, regions = NULL,
         column = c("tstat.corrected", "tstat"))
}
\arguments{
  \item{BSseqTstat}{An object of class \code{"BSseqTstat"}.}
  \item{regions}{An optional \code{"data.frame"} or
    \code{"GenomicRanges"} object specifying a number of genomic
    regions.} 
  \item{column}{Which t-statistic column should be obtained.}
}
\value{
  An object of class \code{data.frame} possible restricted to the
  regions specified.
}
\author{
  Kasper Daniel Hansen \email{khansen@jhsph.edu}
}
\seealso{
  \code{\linkS4class{BSseqTstat}} for the \code{"BSseqTstat"} class, and
  \code{\link{getCoverage}} and \code{\link{getMeth}} for similar
  functions, operating on objects of class \code{"BSseq"}.
}
