# Supplementary material for: BSmooth: from whole genome bisulfite sequencing reads to differentially methylated regions
Source: Genome Biol. 2012 Oct 3;13(10):R83. doi: 10.1186/gb-2012-13-10-r83 (PMC3491411; doi:10.1186/gb-2012-13-10-r83)
Supplement: Additional file 3 — Data analysis code. [file gb-2012-13-10-r83-S3.gz › bsseq/man/internals.Rd]

\name{Internals}
\alias{matrixOrNULL-class}
\title{Internals}
\description{
   The \code{matrixOrNULL} class is a class union, representing a slot
   which is either a matrix or \code{NULL} (representing missing
   information). 
}
\keyword{internal}
