# Supplementary material for: BSmooth: from whole genome bisulfite sequencing reads to differentially methylated regions
Source: Genome Biol. 2012 Oct 3;13(10):R83. doi: 10.1186/gb-2012-13-10-r83 (PMC3491411; doi:10.1186/gb-2012-13-10-r83)
Supplement: Additional file 3 — Data analysis code. [file gb-2012-13-10-r83-S3.gz › bsseq/man/read.bsmooth.Rd]

\name{read.bsmooth}
\alias{read.bsmooth}
\title{
  Parsing output from the BSmooth alignment suite
}
\description{
  Parsing output from the BSmooth alignment suite.
}
\usage{
read.bsmooth(dirs, sampleNames = NULL, seqnames = NULL,
  returnRaw = FALSE, qualityCutoff = 20, rmZeroCov = FALSE,
  verbose = TRUE)
}
\arguments{
  \item{dirs}{Input directories.  Usually each sample is in a different
    directory, or perhaps each (sample, lane) is a different directory.} 
  \item{sampleNames}{sample names, based on the order of \code{dirs}.
    If \code{NULL} either set to \code{basename(dirs)} (if unique) or
    \code{dirs}.}
  \item{seqnames}{The default is to read all BSmooth output files in
    \code{dirs}.  Using this argument, it is possible to restrict this
    to only files with names in \code{seqnames} (apart from
    \code{.cpg.tsv} and optionally \code{.gz}).}
  \item{returnRaw}{Should the function return the complete information
    in the output files?}
  \item{qualityCutoff}{Only use evidence (methylated and unmethylated
    evidence) for a given methylation loci, if the base in the read has
    a quality greater than this cutoff.}
  \item{rmZeroCov}{Should methylation loci that have zero coverage in
    all samples be removed.  This will result in a much smaller object
    if the data originates from (targeted) capture bisulfite
    sequencing.} 
  \item{verbose}{Make the function verbose.}
}
\note{
  We are working on making this function faster and less memory hungry.
}
\value{
  Either an object of class \code{"BSseq"} (if \code{returnRaw = FALSE})
  or a list of \code{"GRanges"} which each component coming from a
  directory. 
}
\seealso{
  \code{\link{read.umtab}} for parsing legacy (old) formats from the
  BSmooth alignment suite.  \code{\link{collapseBSseq}} for collapse
  (merging or summing) the data in two different directories.
}
\author{
  Kasper Daniel Hansen \email{khansen@jhsph.edu}
}
