# Supplementary material for: BSmooth: from whole genome bisulfite sequencing reads to differentially methylated regions
Source: Genome Biol. 2012 Oct 3;13(10):R83. doi: 10.1186/gb-2012-13-10-r83 (PMC3491411; doi:10.1186/gb-2012-13-10-r83)
Supplement: Additional file 3 — Data analysis code. [file gb-2012-13-10-r83-S3.gz › bsseq/NAMESPACE]

##
## Importing
##

import(methods)
importFrom(BiocGenerics, "anyDuplicated", "cbind", "colnames",
           "combine", "density", "intersect", "lapply", "ncol",
           "nrow", "order", "paste", "pmax", "pmin", "rbind",
           "Reduce", "rep.int", "rownames", "sapply", "setdiff",
           "strand", "strand<-", "union", "unique")

importFrom(stats, "approxfun", "fisher.test", "ppoints",
           "predict", "preplot", "qchisq",
           "qnorm", "qqplot", "qunif")

importFrom(graphics, "abline", "axis", "layout", "legend", "lines",
           "mtext", "par", "plot", "points", "rect", "rug")

import(parallel)
importFrom(locfit, "locfit", "lp")
importFrom(matrixStats, "rowSds", "rowVars")
import(IRanges)
import(GenomicRanges)
importFrom(scales, "alpha")
importClassesFrom(Biobase, "AnnotatedDataFrame")
importMethodsFrom(Biobase, "annotatedDataFrameFrom",
                  "pData", "pData<-",
                  "phenoData", "phenoData<-",
                  "sampleNames", "sampleNames<-")


##
## Exporting
##


exportClasses("hasGRanges",
              "BSseq",
              "BSseqTstat",
              "matrixOrNULL")

exportMethods("[", "show",
              "seqnames", "seqnames<-",
              "seqlevels", "seqlevels<-",
              "seqlengths", "seqlengths<-",
              "start", "start<-",
              "end", "end<-",
              "width", "width<-",
              "strand", "strand<-",
              "granges",
              "dim", "nrow", "ncol",
              "sampleNames", "sampleNames<-",
              "phenoData", "phenoData<-",
              "pData", "pData<-",
              "findOverlaps", "subsetByOverlaps",
              "combine")

export("BSseq", "getMeth", "getCoverage", "getBSseq", "getStats",
       "collapseBSseq", "orderBSseq", "hasBeenSmoothed", "chrSelectBSseq",
       "BSmooth", "BSmooth.tstat", "dmrFinder", "fisherTests",
       "plotRegion", "plotManyRegions", 
       "read.umtab", "read.umtab2", "read.bsmooth",
       "poissonGoodnessOfFit", "binomialGoodnessOfFit",
       "data.frame2GRanges", "BSseqTstat")

S3method("print", "chisqGoodnessOfFit")
S3method("plot", "chisqGoodnessOfFit")
S3method("print", "summary.BSseqTstat")
S3method("summary", "BSseqTstat")
S3method("plot", "BSseqTstat")
