# Supplementary material for: BSmooth: from whole genome bisulfite sequencing reads to differentially methylated regions
Source: Genome Biol. 2012 Oct 3;13(10):R83. doi: 10.1186/gb-2012-13-10-r83 (PMC3491411; doi:10.1186/gb-2012-13-10-r83)
Supplement: Additional file 3 — Data analysis code. [file gb-2012-13-10-r83-S3.gz › bsseq/R/BSseq_utils.R]

collapseBSseq <- function(BSseq, columns) {
    ## columns is a vector of new names, names(columns) is sampleNames or empty
    if(is.null(names(columns)) && length(columns) != ncol(BSseq))
        stop("if `columns' does not have names, it needs to be of the same length as `BSseq` has columns (samples)")
    if(!is.null(names(columns)) && !all(names(columns) %in% sampleNames(BSseq)))
        stop("if `columns` has names, they need to be sampleNames(BSseq)")
    if(is.null(names(columns))) {
        sp <- split(1:ncol(BSseq), columns)
    } else {
        sp <- split(names(columns), columns)
    }
    M <- do.call(cbind, lapply(sp, function(ss) {
        rowSums(BSseq@M[, ss, drop = FALSE])
    }))
    colnames(M) <- names(sp)
    Cov <- do.call(cbind, lapply(sp, function(ss) {
        rowSums(BSseq@Cov[, ss, drop = FALSE])
    }))
    colnames(Cov) <- names(sp)
    BSseq(gr = BSseq@gr, M = M, Cov = Cov)
}

chrSelectBSseq <- function(BSseq, seqnames = NULL, order = FALSE) {
    gr <- GRanges(seqnames = seqnames,
                  ranges = IRanges(start = rep(1, length(seqnames)),
                  end = rep(10^9, length(seqnames))))
    BSseq <- subsetByOverlaps(BSseq, gr)
    seqlevels(BSseq) <- seqlevels(BSseq)[seqlevels(BSseq) %in% seqnames]
    if(order)
        BSseq <- orderBSseq(BSseq, seqOrder = seqnames)
    BSseq
}


orderBSseq <- function(BSseq, seqOrder = NULL) {
    splitNames <- splitRanges(seqnames(BSseq))
    if(is.null(seqOrder))
        seqOrder <- names(splitNames)
    else
        stopifnot(all(seqOrder %in% names(splitNames)))
    splitOd <- lapply(seqOrder, function(nam) {
        seqRanges <- seqselect(ranges(granges(BSseq)), splitNames[[nam]]) 
        as.integer(unlist(splitNames[[nam]])[order(start(seqRanges))])
    })
    BSseq <- BSseq[do.call(c, splitOd)]
    seqlevels(BSseq) <- seqOrder
    BSseq
}


getMeth <- function(BSseq, regions = NULL, type = c("smooth", "raw"),
                    what = c("perBase", "perRegion"), confint = FALSE, alpha = 0.95) {
    p.conf <- function(p, n, alpha) {
        z <- abs(qnorm((1 - alpha)/2, mean = 0, sd = 1))
        upper <- (p + z^2/(2*n) + z*sqrt(  (p*(1-p) + z^2/(4*n)) / n)) /
            (1+z^2/n)
        lower <- (p + z^2/(2*n) - z*sqrt(  (p*(1-p) + z^2/(4*n)) / n)) /
            (1+z^2/n)
        return(list(meth = p, lower = lower, upper = upper))
    }
    stopifnot(is(BSseq, "BSseq"))
    type <- match.arg(type)
    what <- match.arg(what)
    z <- abs(qnorm((1 - alpha)/2, mean = 0, sd = 1))
    if(is.null(regions) && type == "smooth") {
        meth <- getBSseq(BSseq, type = "trans")(getBSseq(BSseq, type = "coef"))
        if(confint) {
            upper <- getBSseq(BSseq, type = "trans")(getBSseq(BSseq, type = "coef") +
                                      z * getBSseq(BSseq, type = "se.coef"))
            lower <- getBSseq(BSseq, type = "trans")(getBSseq(BSseq, type = "coef") -
                                      z * getBSseq(BSseq, type = "se.coef"))
            return(list(meth = meth, lower = lower, upper = upper))
        } else {
            return(meth)
        }
    }
    if(is.null(regions) && type == "raw") {
        meth <- getBSseq(BSseq, type = "M") / getBSseq(BSseq, type = "Cov")
        if(confint) {
            return(p.conf(meth, n = getBSseq(BSseq, type = "Cov"), alpha = alpha))
        } else {
            return(meth)
        }
    }
    ## At this point, regions have been specified
    if(class(regions) == "data.frame")
        regions <- data.frame2GRanges(regions)
    stopifnot(is(regions, "GenomicRanges"))
    if(confint) stop("'confint = TRUE' is not supported by 'getMeth' when regions is given")
    grBSseq <- granges(BSseq)
    mm <- as.matrix(findOverlaps(regions, grBSseq))
    mmsplit <- split(mm[,2], mm[,1])
    if(what == "perBase") {
        if(type == "smooth") {
            out <- lapply(mmsplit, function(xx) {
                getBSseq(BSseq, "trans")(getBSseq(BSseq, "coef")[xx,,drop = FALSE])
            })
        }
        if(type == "raw") {
            out <- lapply(mmsplit, function(xx) {
                getBSseq(BSseq, "M")[xx,,drop = FALSE] / getBSseq(BSseq, "Cov")[xx,,drop = FALSE]
            })
        }
        outList <- vector("list", length(regions))
        outList[as.integer(names(mmsplit))] <- out
        return(outList)
    }
    if(what == "perRegion") {
        if(type == "smooth") {
            out <- lapply(mmsplit, function(xx) {
                colMeans(getBSseq(BSseq, "trans")(getBSseq(BSseq, "coef")[xx,,drop = FALSE]), na.rm = TRUE)
            })
        }
        if(type == "raw") {
            out <- lapply(mmsplit, function(xx) {
                colMeans(getBSseq(BSseq, "M")[xx,,drop = FALSE] / getBSseq(BSseq, "Cov")[xx,,drop = FALSE], na.rm = TRUE)
            })
        }
        out <- do.call(rbind, out)
        outMatrix <- matrix(NA, ncol = ncol(BSseq), nrow = length(regions))
        colnames(outMatrix) <- sampleNames(BSseq)
        outMatrix[as.integer(rownames(out)),] <- out
        return(outMatrix)
    }
}


getCoverage <- function(BSseq, regions = NULL, type = c("Cov", "M"),
                    what = c("perBase", "perRegionAverage", "perRegionTotal")) {
    stopifnot(is(BSseq, "BSseq"))
    type <- match.arg(type)
    what <- match.arg(what)
    if(is.null(regions)) {
        if(what == "perBase")
            return(getBSseq(BSseq, type = type))
        if(what == "perRegionTotal")
            return(colSums(getBSseq(BSseq, type = type)))
        if(what == "perRegionAverage")
            return(colMeans(getBSseq(BSseq, type = type)))
    }
    if(class(regions) == "data.frame")
        regions <- data.frame2GRanges(regions)
    stopifnot(is(regions, "GenomicRanges"))
    grBSseq <- granges(BSseq)
    mm <- as.matrix(findOverlaps(regions, grBSseq))
    mmsplit <- split(mm[,2], mm[,1])
    if(what == "perBase") {
        if(type == "Cov") {
            out <- lapply(mmsplit, function(xx) {
                getBSseq(BSseq, "Cov")[xx,,drop = FALSE]
            })
        }
        if(type == "M") {
            out <- lapply(mmsplit, function(xx) {
                getBSseq(BSseq, "M")[xx,,drop = FALSE]
            })
        }
        outList <- vector("list", length(regions))
        outList[as.integer(names(mmsplit))] <- out
        return(outList)
    }
    if(what == "perRegionAverage") {
        if(type == "Cov") {
            out <- lapply(mmsplit, function(xx) {
                colMeans(getBSseq(BSseq, "Cov")[xx,,drop = FALSE], na.rm = TRUE)
            })
        }
        if(type == "M") {
            out <- lapply(mmsplit, function(xx) {
                colMeans(getBSseq(BSseq, "M")[xx,,drop = FALSE], na.rm = TRUE)
            })
        }
    }
    if(what == "perRegionTotal") {
        if(type == "Cov") {
            out <- lapply(mmsplit, function(xx) {
                colSums(getBSseq(BSseq, "Cov")[xx,,drop = FALSE], na.rm = TRUE)
            })
        }
        if(type == "M") {
            out <- lapply(mmsplit, function(xx) {
                colSums(getBSseq(BSseq, "M")[xx,,drop = FALSE], na.rm = TRUE)
            })
        }
    }
    out <- do.call(rbind, out)
    outMatrix <- matrix(NA, ncol = ncol(BSseq), nrow = length(regions))
    colnames(outMatrix) <- sampleNames(BSseq)
    outMatrix[as.integer(rownames(out)),] <- out
    return(outMatrix)
}

getStats <- function(BSseqTstat, regions = NULL, column = c("tstat.corrected", "tstat")) {
    stopifnot(is(BSseqTstat, "BSseqTstat"))
    column <- match.arg(column)
    if(class(regions) == "data.frame")
        regions <- data.frame2GRanges(regions)
    if(is.null(regions))
        return(BSseqTstat@stats)
    stopifnot(is(regions, "GenomicRanges"))
    ov <- findOverlaps(BSseqTstat, regions)
    ov.sp <- split(queryHits(ov), subjectHits(ov))
    getRegionStats <- function(idx) {
        mat <- BSseqTstat@stats[idx,, drop=FALSE]
        meanDiff <- mean(mat[, "group1.means"] - mat[, "group2.means"])
        group1.mean <- mean(mat[, "group1.means"])
        group2.mean <- mean(mat[, "group2.means"])
        tstat.sd <- mean(mat[, "tstat.sd"])
        areaStat <- sum(mat[, column])
        maxStat <- max(mat[, column])
        c(meanDiff, group1.mean, group2.mean, tstat.sd, areaStat, maxStat)
    }
    stats <- lapply(ov.sp, getRegionStats)
    out <- matrix(NA, ncol = 6, nrow = length(regions))
    out[as.integer(names(stats)),] <- do.call(rbind, stats)
    colnames(out) <- c("meanDiff", "group1.mean", "group2.mean", "tstat.sd", "areaStat", "maxStat")
    out <- as.data.frame(out)
    out
}


summary.BSseqTstat <- function(object, ...) {
    quant <- quantile(getStats(object)[, "tstat.corrected"],
                      prob = c(0.0001, 0.001, 0.01, 0.5, 0.99, 0.999, 0.9999))
    quant <- t(t(quant))
    colnames(quant) <- "quantiles"
    out <- list(quantiles = quant)
    class(out) <- "summary.BSseqTstat"
    out
}

print.summary.BSseqTstat <- function(x, ...) {
    print(as.matrix(x$quantiles))
}

plot.BSseqTstat <- function(x, y, ...) {
    tstat <- getStats(x)[, "tstat"]
    tstat.cor <- getStats(x)[, "tstat.corrected"]
    plot(density(tstat), xlim = c(-10,10), col = "blue", main = "")
    lines(density(tstat.cor), col = "black")
    legend("topleft", legend = c("uncorrected", "corrected"), lty = c(1,1),
           col = c("blue", "black"))
}
