# Supplementary material for: BSmooth: from whole genome bisulfite sequencing reads to differentially methylated regions
Source: Genome Biol. 2012 Oct 3;13(10):R83. doi: 10.1186/gb-2012-13-10-r83 (PMC3491411; doi:10.1186/gb-2012-13-10-r83)
Supplement: Additional file 3 — Data analysis code. [file gb-2012-13-10-r83-S3.gz › bsseq/R/fisher.R]

fisherTests <- function(BSseq, group1, group2, lookup = NULL,
                        returnLookup = TRUE, mc.cores = 1,
                        verbose = TRUE) {
    stopifnot(is(BSseq, "BSseq"))
    if(is.integer(group1)) {
        stopifnot(min(group1) >= 1 & max(group1) <= ncol(BSseq))
        group1 <- sampleNames(BSseq)[group1]
    }
    if(is.integer(group2)) {
        stopifnot(min(group2) >= 1 & max(group2) <= ncol(BSseq))
        group2 <- sampleNames(BSseq)[group2]
    }
    stopifnot(length(intersect(group1, group2)) == 0)
    sampleNames <- c(group1, group2)
    if(is.null(lookup)) {
        oldkeys <- ""
    } else {
        stopifnot(is.matrix(lookup) && ncol(lookup) == 2 &&
                  setequal(colnames(lookup), c("p.value", "log2OR")))
        oldkeys <- rownames(lookup)
    }
    if(verbose) cat(" setup ... ")
    stime <- system.time({
        M1 <- rowSums(getCoverage(BSseq, type = "M")[, group1, drop = FALSE])
        M2 <- rowSums(getCoverage(BSseq, type = "M")[, group2, drop = FALSE])
        Cov1 <- rowSums(getCoverage(BSseq, type = "Cov")[, group1, drop = FALSE])
        Cov2 <- rowSums(getCoverage(BSseq, type = "Cov")[, group2, drop = FALSE])
        keys <- paste(Cov1, Cov2, M1, M2, sep = "_")
        newkeys <- setdiff(keys, oldkeys)
        expand <- matrix(as.integer(do.call(rbind, strsplit(newkeys, "_"))), ncol = 4)
        colnames(expand) <- c("Cov1", "Cov2", "M1", "M2")
        expand2 <- expand
        colnames(expand2) <- c("U1", "U2", "M1", "M2")
        expand2[,"U1"] <- expand[,"Cov1"] - expand[,"M1"]
        expand2[,"U2"] <- expand[,"Cov2"] - expand[,"M2"]
    })[3]
    if(verbose) cat(round(stime,1), "secs\n")
    if(verbose) cat(sprintf(" performing %d tests (using %d cores) ... ",
                            nrow(expand2), mc.cores))
    stime <- system.time({
        tests <- mclapply(1:nrow(expand2), function(ii) {
            unlist(fisher.test(matrix(expand2[ii,], ncol = 2))[c("p.value", "estimate")])
        }, mc.cores = mc.cores)
    })[3]
    if(verbose) cat(round(stime,1), "secs\n")
    if(verbose) cat(" finalizing ... ")
    stime <- system.time({
        tests <- do.call(rbind, tests)
        tests[,2] <- log2(tests[,2])
        colnames(tests) <- c("p.value", "log2OR")
        rownames(tests) <- newkeys
        lookup <- rbind(tests, lookup)
        results <- lookup[keys,]
        rownames(results) <- NULL
            
        
    })[3]
    if(verbose) cat(round(stime,1), "secs\n")
    if(returnLookup)
        return(list(results = results, lookup = lookup))
    else
        return(results)
}
