# Supplementary material for: BSmooth: from whole genome bisulfite sequencing reads to differentially methylated regions
Source: Genome Biol. 2012 Oct 3;13(10):R83. doi: 10.1186/gb-2012-13-10-r83 (PMC3491411; doi:10.1186/gb-2012-13-10-r83)
Supplement: Additional file 3 — Data analysis code. [file gb-2012-13-10-r83-S3.gz › bsseq/R/testPackage.R]

.test <- function() BiocGenerics:::testPackage("bsseq")
