# Supplementary material for: BSmooth: from whole genome bisulfite sequencing reads to differentially methylated regions
Source: Genome Biol. 2012 Oct 3;13(10):R83. doi: 10.1186/gb-2012-13-10-r83 (PMC3491411; doi:10.1186/gb-2012-13-10-r83)
Supplement: Additional file 3 — Data analysis code. [file gb-2012-13-10-r83-S3.gz › bsseq/R/utils.R]

data.frame2GRanges <- function(df, keepColumns = FALSE, ignoreStrand = FALSE) {
    stopifnot(class(df) == "data.frame")
    stopifnot(all(c("start", "end") %in% names(df)))
    stopifnot(any(c("chr", "seqnames") %in% names(df)))
    if("seqnames" %in% names(df))
        names(df)[names(df) == "seqnames"] <- "chr"
    if(!ignoreStrand && "strand" %in% names(df)) {
        if(is.numeric(df$strand)) {
            strand <- ifelse(df$strand == 1, "+", "*")
            strand[df$strand == -1] <- "-"
            df$strand <- strand
        }
        gr <- GRanges(seqnames = df$chr,
                      ranges = IRanges(start = df$start, end = df$end),
                      strand = df$strand)
    } else {
        gr <- GRanges(seqnames = df$chr,
                      ranges = IRanges(start = df$start, end = df$end))
    }
    if(keepColumns) {
        dt <- as(df[, setdiff(names(df), c("chr", "start", "end", "strand"))],
                     "DataFrame")
        elementMetadata(gr) <- dt
    }
    names(gr) <- rownames(df)
    gr
}
